# Supplementary material for: Perspectives of pharmacy employees on an inappropriate use of antimicrobials in Kathmandu, Nepal
Source: PLoS One. 2023 May 3;18(5):e0285287. doi: 10.1371/journal.pone.0285287 (PMC10156006; doi:10.1371/journal.pone.0285287)
Supplement: S2 Appendix — (XLSX) [file pone.0285287.s002.xlsx]

## Sheet: Raw data
Raw Data
study_numbers_q3	study_number3_q3	education_background_q3	education_background_other_q3	category_of_pharmacy_q3	category_of_pharmacy_q3_gro2	category_of_pharmacy_q3	q1_patients_ask_for_antibiotics_without_a_prescription_q3	q1_gro-patients_ask_for_antibiotics_without_a_prescription_q3	q2-ask_for_prescription_q3	q2-inquire_details_indication_before_dispensing_q3	q2-dispense_the_antibiotic_right_away_q3	q3-Fre_patients_asking_antibiotic_without_pres_day_q3	q3-Fre_patients_asking_antibiotic_without_pres_week_q3	q3-Fre_patients_asking_antibiotic_without_pres_month_q3	q4ai_antibiotics_q3-respiratory_tract_infections_i_q3	q4ai_others_antibiotics_q3-respiratory_tract_infections_i_others_q3	q4aii_antibiotics_q3-respiratory_tract_infections_ii_q3	q4aii_others_antibiotics_q3-respiratory_tract_infections_ii_others_q3	q4aiii_antibiotics_q3-respiratory_tract_infections_iii_q3	q4aiii_others_antibiotics_q3-respiratory_tract_infections_iii_others_q3	q4aiv_antibiotics_q3-respiratory_tract_infections_iv_q3	q4aiv_others_antibiotics_q3-respiratory_tract_infections_iv_others_q3	q4bi_antibiotics_q3-urinary_tract_infections_i_q3	q4bi_others_antibiotics_q3-urinary_tract_infections_i_others_q3	q4bii_antibiotics_q3-urinary_tract_infections_ii_q3	q4bii_others_antibiotics_q3-urinary_tract_infections_ii_others_q3	q4biii_antibiotics_q3-urinary_tract_infections_iii_q3	q4biii_others_antibiotics_q3-urinary_tract_infections_iii_others_q3	q4biv_antibiotics_q3-urinary_tract_infections_iv_q3	q4biv_others_antibiotics_q3-urinary_tract_infections_iv_others_q3	q4ci_antibiotics_q3-ent_infections_i_q3	q4ci_others_antibiotics_q3-ent_infections_i_others_q3	q4cii_antibiotics_q3-ent_infections_ii_q3	q4cii_others_antibiotics_q3-ent_infections_ii_others_q3	q4ciii_antibiotics_q3-ent_infections_iii_q3	q4ciii_others_antibiotics_q3-ent_infections_iii_others_q3	q4civ_antibiotics_q3-ent_infections_iv_q3	q4civ_others_antibiotics_q3-ent_infections_iv_others_q3	q4di_antibiotics_q3-skin_infections_i_q3	q4di_others_antibiotics_q3-skin_infections_i_others_q3	q4dii_antibiotics_q3-skin_infections_ii_q3	q4dii_others_antibiotics_q3-skin_infections_ii_others_q3	q4diii_antibiotics_q3-skin_infections_iii_q3	q4diii_others_antibiotics_q3-skin_infections_iii_others_q3	q4div_antibiotics_q3-skin_infections_iv_q3	q4div_others_antibiotics_q3-skin_infections_iv_others_q3	q4ei_antibiotics_q3-gastro_enteric_diseases_typhoid_diarrhea_dysentery_i_q3	q4ei_others_antibiotics_q3-gastro_enteric_diseases_typhoid_diarrhea_dysentery_i_others_q3	q4eii_antibiotics_q3-gastro_enteric_diseases_typhoid_diarrhea_dysentery_ii_q3
21NP10001	21NP10001	orientation_in_pharmacy		private clinical_pharmacy	3	10	yes	1	1	2	0	0.428571	3	12	cefixime		azithromycin						cefixime		tinidazole						azithromycin		cefpodoxime		levofloxacin				itraconazole		anti_others	cefadroxil	doxycycline				ciprofloxacin		metronidazole
21NP10002	21NP10002	orientation_in_pharmacy		private community_pharmacy	1	12	no	2	0	0	0				azithromycin		amoxicillin						norfloxacin		anti_others	flucloxacillin					amoxicillin		cefixime		azithromycin				cefixime		azithromycin						clarithromycin		metronidazole
21NP10003	21NP10003	orientation_in_pharmacy		private community_pharmacy	1	12	yes	1	0	2	1	0.571429	4	16	amoxicillin		azithromycin		amoxicillin_Potas_Clavu				nitrofurantoin		norfloxacin														azithromycin		doxycycline						metronidazole		tinidazole
21NP10004	21NP10004	diploma_in_pharmacy		private community_pharmacy	1	12	yes	1	2	1	3	2	14	56	azithromycin		amoxicillin						ciprofloxacin								ciprofloxacin								anti_others	neomycin							metronidazole
21NP10005	21NP10005	orientation_in_pharmacy		private community_pharmacy	1	12	yes	1	2	1	3	6	42	168	azithromycin		cefixime		amoxicillin				ciprofloxacin		ofloxacin		doxycycline				amoxicillin		azithromycin		amoxicillin_Potas_Clavu				doxycycline								metronidazole		tinidazole
21NP10006	21NP10006	diploma_in_pharmacy		private community_pharmacy	1	12	yes	1	2	1	0	0.285714	2	8	azithromycin		cefixime																														metronidazole
21NP10007	21NP10007	orientation_in_pharmacy		private community_pharmacy	1	12	yes	1	1	2	3				amoxicillin		cefpodoxime		cefpodoxime and potassium clavulanate				azithromycin								amoxicillin		azithromycin		anti_others	cefpodoxime											cloxacillin		clarithromycin
21NP10008	21NP10008	diploma_in_pharmacy		private community_pharmacy	1	12	yes	1	2	1	3	1	7	28	cefixime		azithromycin		amoxicillin				doxycycline		metronidazole		azithromycin				chloramphenicol		cloxacillin		ampicillin				doxycycline										metronidazole
21NP10009	21NP10009	diploma_in_pharmacy		private community_pharmacy	1	12	yes	1	1	2	3				azithromycin		amoxicillin		amoxicillin_Potas_Clavu				nitrofurantoin		ciprofloxacin		ofloxacin		cefixime		chloramphenicol		ciprofloxacin		ofloxacin				itraconazole		clindamycin		doxycycline				cefixime		ofloxacin
21NP10010	21NP10010	diploma_in_pharmacy		private clinical_pharmacy	3	10	yes	1	1	2	3	0.428571	3	12	azithromycin		amoxicillin		amoxicillin_Potas_Clavu				cefixime																doxycycline								ciprofloxacin
21NP10011	21NP10011	diploma_in_pharmacy		private clinical_pharmacy	3	10	yes	1	1	2	3	10	70	280	azithromycin		amoxicillin		cefpodoxime		cefixime		ofloxacin		cefixime						cloxacillin		ofloxacin		ampicillin				azithromycin		anti_others	flucloxacillin	cefpodoxime				ofloxacin		cefixime
21NP10012	21NP10012	orientation_in_pharmacy		private clinical_pharmacy	3	10	yes	1	2	1	3	3	21	84	amoxicillin		azithromycin						ciprofloxacin		ofloxacin		nitrofurantoin				cefadroxil		amoxicillin						cefadroxil		azithromycin						metronidazole		ciprofloxacin
21NP10013	21NP10013	bachelor_in_pharmacy		private hospital_Counter	2	13	yes	1	1	2	3	2	14	56	colistin_piperacillin_tazobactam		meropenem		cefixime , linezolid				cefixime		ofloxacin						amoxicillin_Potas_Clavu		ciprofloxacin						azithromycin		doxycycline						cefixime		metronidazole
21NP10014	21NP10014	bachelor_in_pharmacy		private hospital_Counter	2	13	yes	1	1	2	3	4	28	112	azithromycin		amoxicillin						levofloxacin		ofloxacin		norfloxacin				ciprofloxacin		chloramphenicol		clotrimazole ointment				clindamycin		doxycycline		anti_others	gentamicin			metronidazole		ofloxacin
21NP10015	21NP10015	Staff nurse		private community_pharmacy	1	12	yes	1	1	2	3	10	70	280	azithromycin		amoxicillin		cefixime				ciprofloxacin		ofloxacin		norfloxacin				azithromycin		amoxicillin_Potas_Clavu														ciprofloxacin		ofloxacin
21NP10016	21NP10016	orientation_in_pharmacy		private community_pharmacy	1	12	yes	1	1	2	3	20	140	560	amoxicillin		amoxicillin_Potas_Clavu		azithromycin		cefixime		ciprofloxacin		ofloxacin		cefixime				amoxicillin_Potas_Clavu		anti_others	ampicillin and cloxacillin	amoxicillin_Potas_Clavu				cefpodoxime		cloxacillin						ciprofloxacin		ofloxacin
21NP10017	21NP10017	orientation_in_pharmacy		private clinical_pharmacy	3	10	yes	1	2	1	3	10	70	280	azithromycin		amoxicillin		cefixime				norfloxacin		azithromycin		nitrofurantoin				azithromycin		amoxicillin		cefpodoxime				cefpodoxime		azithromycin		doxycycline				azithromycin		cefixime
21NP10018	21NP10018	orientation_in_pharmacy		private community_pharmacy	1	12	yes	1	3	2	1	4	28	112	amoxicillin		azithromycin						norfloxacin								ciprofloxacin																ofloxacin
21NP10019	21NP10019	diploma_in_pharmacy		private community_pharmacy	1	12	yes	1	0	1	2	5	35	140	cefixime		cefixime						ofloxacin								azithromycin								doxycycline								ciprofloxacin		metronidazole
21NP10020	21NP10020	CMA		private community_pharmacy	1	12	yes	1	1	2	3	6	42	168	azithromycin		amoxicillin		azithromycin				ciprofloxacin		ofloxacin						azithromycin		amoxicillin						anti_others	neomycin							metronidazole
21NP10021	21NP10021	diploma_in_pharmacy		private community_pharmacy	1	12	yes	1	2	1	3	4	28	112	azithromycin		amoxicillin		amoxicillin_Potas_Clavu				ofloxacin								ciprofloxacin								cotrimoxazole		anti_others	ketoconazole					amoxicillin
21NP10022	21NP10022	master_in_pharmacy		private community_pharmacy	1	12	yes	1	0	1	2	5	35	140	azithromycin		amoxicillin_Potas_Clavu						norfloxacin								ofloxacin		ciprofloxacin														ofloxacin		levofloxacin
21NP10023	21NP10023	bachelor_in_pharmacy		private hospital_Counter	2	13	yes	1	1	2	3	2	14	56	azithromycin		amoxicillin		cefixime				ciprofloxacin		norfloxacin						ciprofloxacin		ofloxacin						clindamycin		doxycycline		anti_others	gentamicin			cefixime		metronidazole
21NP10024	21NP10024	CMA		private hospital_Counter	2	13	yes	1	1	2	0	4	28	112	azithromycin		amoxicillin		amoxicillin_Potas_Clavu				ofloxacin		cefixime		nitrofurantoin		norfloxacin		amoxicillin_Potas_Clavu		cloxacillin						azithromycin		clindamycin						ciprofloxacin		metronidazole
21NP10025	21NP10025	diploma_in_pharmacy		private hospital_Counter	2	13	yes	1	1	2	3	1	7	28	azithromycin								norfloxacin								ciprofloxacin																metronidazole
21NP10026	21NP10026	diploma_in_pharmacy		private community_pharmacy	1	12	yes	1	1	2	3	6	42	168	azithromycin		amoxicillin_Potas_Clavu																														metronidazole
21NP10027	21NP10027	diploma_in_pharmacy		private community_pharmacy	1	12	yes	1	1	2	3	10	70	280	amoxicillin		azithromycin		amoxicillin				norfloxacin		ofloxacin						cefadroxil		amoxicillin						doxycycline								cefixime		ciprofloxacin
21NP10028	21NP10028	CMA		private community_pharmacy	1	12	yes	1	2	1	3	1	7	28	amoxicillin_Potas_Clavu		amoxicillin_Potas_Clavu						ofloxacin		ciprofloxacin		cefixime				azithromycin		amoxicillin_Potas_Clavu						doxycycline		azithromycin		anti_others	terbinafine			ciprofloxacin		cefixime
21NP10029	21NP10029	diploma_in_pharmacy		private community_pharmacy	1	12	yes	1	1	2	3	2	14	56	azithromycin		azithromycin						norfloxacin																anti_others	neomycin							azithromycin		cefixime
21NP10030	21NP10030	master_in_pharmacy		private community_pharmacy	1	12	yes	1	2	1	3	2	14	56	azithromycin		amoxicillin		azithromycin				norfloxacin								ofloxacin		ciprofloxacin														ofloxacin		ciprofloxacin
21NP10031	21NP10031	orientation_in_pharmacy		private community_pharmacy	1	12	yes	1	2	1	0	2	14	56	amoxicillin		azithromycin		cefixime				ofloxacin		ciprofloxacin						azithromycin		amoxicillin		cefixime				azithromycin		doxycycline		cloxacillin		metronidazole		ciprofloxacin		ofloxacin
21NP10032	21NP10032	diploma_in_pharmacy		private community_pharmacy	1	12	yes	1	1	2	3	1	7	28	azithromycin		amoxicillin		azithromycin												ciprofloxacin
21NP10033	21NP10033	diploma_in_pharmacy		private clinical_pharmacy	3	10	yes	1	1	2	0	3	21	84	ciprofloxacin		cotrimoxazole		azithromycin				ciprofloxacin								azithromycin		ciprofloxacin						cefixime								ofloxacin		metronidazole
21NP10034	21NP10034	CMA		private community_pharmacy	1	12	yes	1	1	2	3	5	35	140	amoxicillin_Potas_Clavu		cefixime		azithromycin				ofloxacin		nitrofurantoin		cefixime				azithromycin		amoxicillin						clindamycin								metronidazole		cefixime
21NP10035	21NP10035	diploma_in_pharmacy		private hospital_Counter	2	13	yes	1	1	2	3	1	7	28	meropenem		azithromycin		amoxicillin				ciprofloxacin		ofloxacin						cefixime		ciprofloxacin		ofloxacin				azithromycin		doxycycline						cefixime		metronidazole
21NP10036	21NP10036	edu_other	SLC	private community_pharmacy	1	12	yes	1	2	1	3	2	14	56	cefixime		ofloxacin		amoxicillin_Potas_Clavu				ciprofloxacin		cefixime						amoxicillin		anti_others	ampicillin and cloxacillin					amoxicillin								tinidazole		metronidazole
21NP10037	21NP10037	orientation_in_pharmacy		private clinical_pharmacy	3	10	yes	1	2	1	3	2	14	56	amoxicillin_Potas_Clavu		cefixime		amoxicillin_Potas_Clavu				ofloxacin		ciprofloxacin		levofloxacin				azithromycin		cefixime		amoxicillin				azithromycin
21NP10038	21NP10038	orientation_in_pharmacy		private community_pharmacy	1	12	yes	1	2	1	3				azithromycin		amoxicillin		azithromycin				norfloxacin		ofloxacin						azithromycin		amoxicillin_Potas_Clavu						cefadroxil								ofloxacin		ciprofloxacin
21NP10039	21NP10039	edu_other	S.A.H.W	private community_pharmacy	1	12	yes	1	2	1	3	20	140	560	azithromycin		amoxicillin		anti_others	ampicillin and cloxacillin			ciprofloxacin		ofloxacin		norfloxacin				azithromycin		amoxicillin		erythromycin				anti_others	ampicillin and cloxacillin	anti_others	amoxicillin_Potas_Clavu					cotrimoxazole		metronidazole
21NP10040	21NP10040	edu_other	+2 science	private community_pharmacy	1	12	yes	1	1	2	3	5	35	140	azithromycin		amoxicillin_Potas_Clavu		amoxicillin				norfloxacin		ofloxacin		ciprofloxacin				azithromycin		amoxicillin_Potas_Clavu		amoxicillin				itraconazole		fluconazole						ciprofloxacin		ofloxacin
21NP10041	21NP10041	master_in_pharmacy		private community_pharmacy	1	12	yes	1	2	3	1	6	40	160	azithromycin		amoxicillin_Potas_Clavu		cefixime				ofloxacin		cefixime		norfloxacin				amoxicillin		cefixime		azithromycin				azithromycin		doxycycline		cotrimoxazole				tinidazole		metronidazole
21NP10042	21NP10042	orientation_in_pharmacy		private clinical_pharmacy	3	10	yes	1	2	1	3	2	12	48	azithromycin		cefixime		amoxicillin				ciprofloxacin		cefixime		nitrofurantoin				azithromycin		amoxicillin						amoxicillin		anti_others	ampicillin and cloxacillin	cloxacillin				azithromycin		ciprofloxacin
21NP10043	21NP10043	diploma_in_pharmacy		private hospital_Counter	2	13	yes	1	1	2	3	2	14	56	amoxicillin		azithromycin		amoxicillin_Potas_Clavu				norfloxacin		ciprofloxacin		ofloxacin				amoxicillin		ciprofloxacin						clindamycin		anti_others	neomycin	anti_others	gentamicin			cefixime		metronidazole
21NP10044	21NP10044	diploma_in_pharmacy		private hospital_Counter	2	13	yes	1	1	2	3	4	28	112	azithromycin		amoxicillin		azithromycin				levofloxacin		ciprofloxacin		norfloxacin				ciprofloxacin		ofloxacin						anti_others	neomycin	clindamycin		doxycycline				metronidazole		cefixime
21NP10045	21NP10045	orientation_in_pharmacy		private community_pharmacy	1	12	yes	1	1	2	3	2	14	56	azithromycin		amoxicillin_Potas_Clavu		cefixime				ofloxacin		norfloxacin		ciprofloxacin				ofloxacin		ciprofloxacin						anti_others	gentamicin	cotrimoxazole		anti_others	neomycin			amoxicillin		clarithromycin
21NP10046	21NP10046	orientation_in_pharmacy		private clinical_pharmacy	3	10	yes	1	1	2	3	3	21	84	amoxicillin		cefixime		cefpodoxime				ciprofloxacin		ofloxacin						amoxicillin		ciprofloxacin		ofloxacin				azithromycin		doxycycline		clindamycin				ciprofloxacin		ofloxacin
21NP10047	21NP10047	diploma_in_pharmacy		private hospital_Counter	2	13	yes	1	1	2	3	3	21	84	amoxicillin_Potas_Clavu		azithromycin		amoxicillin				ciprofloxacin		ofloxacin		norfloxacin				ciprofloxacin		ofloxacin		cotrimoxazole				clindamycin		anti_others	gentamicin	anti_others	neomycin	doxycycline		cefixime		metronidazole
21NP10048	21NP10048	diploma_in_pharmacy		private community_pharmacy	1	12	yes	1	1	2	3	3	21	84	azithromycin		amoxicillin		cefpodoxime				ofloxacin								ciprofloxacin		ofloxacin		cotrimoxazole				clindamycin		gentamicin		neomycin				cefixime		ofloxacin
21NP10049	21NP10049	diploma_in_pharmacy		private hospital_Counter community_pharmacy	2	15	yes	1	1	2	3	2	14	56	azithromycin		cefixime		amoxicillin				ofloxacin		norfloxacin		ciprofloxacin				amoxicillin_Potas_Clavu		amoxicillin		cefpodoxime				clindamycin		doxycycline		azithromycin				cefixime		clarithromycin
21NP10050	21NP10050	CMA		private community_pharmacy	1	12	yes	1	2	1	3	10	70	280	azithromycin		cefadroxil		cefixime		amoxicillin_Potas_Clavu		ciprofloxacin		ofloxacin		levofloxacin				amoxicillin		cloxacillin		azithromycin				cefadroxil		anti_others	flucloxacillin	doxycycline				ciprofloxacin		levofloxacin
21NP10051	21NP10051	CMA		private community_pharmacy	1	12	yes	1	2	1	3				azithromycin		amoxicillin		cefixime		azithromycin		doxycycline		ofloxacin						amoxicillin		azithromycin						doxycycline								metronidazole		albendazole
21NP10052	21NP10052	edu_other	B.com	private community_pharmacy	1	12	yes	1	1	2	3				amoxicillin		ciprofloxacin		ofloxacin				norfloxacin		ofloxacin		ciprofloxacin				cloxacillin		amoxicillin_Potas_Clavu						doxycycline								metronidazole		ciprofloxacin
21NP10053	21NP10053	edu_other	S.A.H.W	private clinical_pharmacy	3	10	yes	1	1	2	3	2	14	56	azithromycin		cefixime		cefpodoxime				ofloxacin		norfloxacin		cefixime				amoxicillin_Potas_Clavu								cefpodoxime		amoxicillin		anti_others	amoxicillin_Potas_Clavu			ofloxacin		ciprofloxacin
21NP10054	21NP10054	orientation_in_pharmacy		private community_pharmacy	1	12	yes	1	2	1	3	40	280	1120	amoxicillin		azithromycin		cefixime				ciprofloxacin		norfloxacin		cefixime				amoxicillin		cloxacillin						azithromycin								ciprofloxacin		ofloxacin
21NP10055	21NP10055	orientation_in_pharmacy		private community_pharmacy	1	12	yes	1	0	1	2	0.571429	4	16	cefixime		amoxicillin_Potas_Clavu		azithromycin				norfloxacin		cefixime						amoxicillin		azithromycin		cephalexin				cephalexin								metronidazole		ciprofloxacin
21NP10056	21NP10056	edu_other	BBS	private community_pharmacy	1	12	yes	1	1	2	3	2	14	56	amoxicillin		azithromycin		amoxicillin				ciprofloxacin		ofloxacin						azithromycin								doxycycline		gentamicin						metronidazole
21NP10057	21NP10057	diploma_in_pharmacy		private clinical_pharmacy	3	10	yes	1	2	1	3	10	70	280	cefpodoxime		azithromycin		cefpodoxime				ofloxacin		nitrofurantoin		levofloxacin												Itraconazole		fluconazole
21NP10058	21NP10058	edu_other	SLC	private clinical_pharmacy	3	10	yes	1	1	2	3	0.285714	2	8	cefixime		amoxicillin_Potas_Clavu		cefixime				levofloxacin		nitrofurantoin						ciprofloxacin								fluconazole								metronidazole
21NP10059	21NP10059	CMA		private community_pharmacy	1	12	yes	1	0	1	2	12	84	336	amoxicillin_Potas_Clavu		cefixime		amoxicillin				nitrofurantoin		ofloxacin		cefixime				anti_others	ampicillin and cloxacillin	levofloxacin		azithromycin				cefadroxil								norfloxacin		tinidazole
21NP10060	21NP10060	diploma_in_pharmacy		private community_pharmacy	1	12	yes	1	2	1	3	3	21	84	amoxicillin_Potas_Clavu		azithromycin		amoxicillin				ciprofloxacin								azithromycin																ofloxacin		metronidazole
21NP10061	21NP10061	edu_other	Bachelor in biochemistry	private community_pharmacy	1	12	yes	1	2	1	3	2	14	56	azithromycin		amoxicillin_Potas_Clavu		azithromycin				ofloxacin		ciprofloxacin														itraconazole
21NP10062	21NP10062	orientation_in_pharmacy		private clinical_pharmacy	3	10	yes	1	1	2	3	2	14	56	amoxicillin		ofloxacin		cefixime				ofloxacin		nitrofurantoin		ciprofloxacin				amoxicillin_Potas_Clavu		cefixime						cefadroxil		erythromycin		azithromycin				metronidazole
21NP10063	21NP10063	HA		private community_pharmacy	1	12	yes	1	1	2	3	3	21	84	amoxicillin		azithromycin		amoxicillin				anti_others	flucloxacillin	cloxacillin						amoxicillin		ampicillin														ciprofloxacin		metronidazole
21NP10064	21NP10064	orientation_in_pharmacy		private community_pharmacy	1	12	yes	1	2	1	3	4	28	112	amoxicillin		amoxicillin_Potas_Clavu		azithromycin				norfloxacin		ciprofloxacin						amoxicillin		ofloxacin		cefixime				fluconazole		itraconazole						metronidazole		cefixime
21NP10065	21NP10065	diploma_in_pharmacy		private community_pharmacy	1	12	yes	1	1	2	3	1	6	24	azithromycin		amoxicillin		azithromycin				ciprofloxacin		nitrofurantoin						ciprofloxacin		ofloxacin						azithromycin		clindamycin		anti_others	gentamicin			metronidazole		cefixime
21NP10066	21NP10066	bachelor_in_pharmacy		private community_pharmacy	1	12	yes	1	1	2	3	2	14	56	amoxicillin_Potas_Clavu		cefixime		amoxicillin_Potas_Clavu				ciprofloxacin		ofloxacin						ciprofloxacin		amoxicillin		ofloxacin				anti_others	gentamicin	anti_others	neomycin	mupirocin				cefixime		ciprofloxacin
21NP10067	21NP10067	diploma_in_pharmacy		private hospital_Counter	2	13	yes	1	1	2	3	5	35	140	azithromycin		cefixime		amoxicillin				nitrofurantoin		levofloxacin		ofloxacin		ciprofloxacin		ofloxacin		azithromycin		ciprofloxacin		cotrimoxazole		azithromycin		clarithromycin		anti_others	terbinafine	anti_others	gentamicin	clarithromycin		metronidazole
21NP10068	21NP10068	diploma_in_pharmacy		private hospital_Counter	2	13	yes	1	1	2	3	4	28	112	amoxicillin		azithromycin		cefixime				ciprofloxacin		ofloxacin		cefixime				amoxicillin_Potas_Clavu		cefpodoxime		azithromycin				cefadroxil		anti_others	gentamicin	clindamycin				cefixime		metronidazole
21NP10069	21NP10069	diploma_in_pharmacy		private hospital_Counter	2	13	yes	1	1	2	3	1	7	28	azithromycin		amoxicillin_Potas_Clavu		amoxicillin				ciprofloxacin		levofloxacin		azithromycin				ciprofloxacin		ofloxacin						doxycycline		azithromycin		clarithromycin				cefixime		ofloxacin
21NP10070	21NP10070	orientation_in_pharmacy		private hospital_Counter	2	13	yes	1	1	2	3	2	14	56	azithromycin		amoxicillin		amoxicillin_Potas_Clavu				ciprofloxacin		ofloxacin		nitrofurantoin				ciprofloxacin		ofloxacin		amoxicillin				azithromycin		clindamycin		doxycycline				cefixime		metronidazole
21NP10071	21NP10071	diploma_in_pharmacy		private hospital_Counter	2	13	yes	1	1	2	3	1	7	28	ceftriaxone		amoxicillin		azithromycin				nitrofurantoin		ciprofloxacin		ofloxacin				ofloxacin		ciprofloxacin						azithromycin		clindamycin		anti_others	gentamicin			cefixime		cefpodoxime
21NP10072	21NP10072	diploma_in_pharmacy		private hospital_Counter	2	13	yes	1	1	2	3	15	105	420	azithromycin		amoxicillin		cefixime				ciprofloxacin		ofloxacin		nitrofurantoin				ciprofloxacin		ofloxacin		clotrimazole ointment				clindamycin		azithromycin		anti_others	gentamicin			cefixime		ofloxacin
21NP10073	21NP10073	diploma_in_pharmacy		private hospital_Counter	2	13	yes	1	1	2	3	1	7	28	azithromycin		amoxicillin		azithromycin				ofloxacin		ciprofloxacin		norfloxacin				ciprofloxacin		ofloxacin		anti_others	ampicillin and cloxacillin	ciprofloxacin		clindamycin		azithromycin		anti_others	gentamicin			ofloxacin		cefixime
21NP10074	21NP10074	diploma_in_pharmacy		private hospital_Counter	2	13	yes	1	1	2	3	9	63	252	amoxicillin		azithromycin		cefixime				ofloxacin		cefixime		nitrofurantoin				amoxicillin		ciprofloxacin		cefixime				mupirocin		cefadroxil		cloxacillin		cefixime		cefixime		metronidazole
21NP10075	21NP10075	bachelor_in_pharmacy		private hospital_Counter	2	13	yes	1	1	2	3	5	35	140	amoxicillin_Potas_Clavu		azithromycin		amoxicillin_Potas_Clavu				levofloxacin		ciprofloxacin						cefadroxil		ciprofloxacin		ofloxacin				azithromycin		clarithromycin		doxycycline				cefixime		ceftriaxone
21NP10076	21NP10076	orientation_in_pharmacy		private community_pharmacy	1	12	yes	1	2	1	3	30	210	840	amoxicillin		azithromycin		amoxicillin				norfloxacin								anti_others	ampicillin and cloxacillin	azithromycin						doxycycline								cotrimoxazole		ciprofloxacin
21NP10077	21NP10077	diploma_in_pharmacy		private hospital_Counter	2	13	yes	1	1	2	3	5	35	140	azithromycin		amoxicillin		azithromycin				ofloxacin		norfloxacin		ciprofloxacin				azithromycin		amoxicillin						doxycycline		azithromycin		cefixime				azithromycin		amoxicillin
21NP10078	21NP10078	diploma_in_pharmacy		private community_pharmacy	1	12	yes	1	1	2	3	5	35	140	azithromycin		azithromycin						ofloxacin		norfloxacin						ciprofloxacin		ofloxacin						ketoconazole		gentamicin		gentamicin				cefixime		secnidazole
21NP10079	21NP10079	diploma_in_pharmacy		private community_pharmacy	1	12	yes	1	2	1	3	3	21	84	amoxicillin_Potas_Clavu		azithromycin		cefixime				ciprofloxacin		levofloxacin		ofloxacin				anti_others	ampicillin and cloxacillin	anti_others	amoxicillin and cloxacillin	cefixime		azithromycin		azithromycin		itraconazole		terbinafine				cefpodoxime		azithromycin
21NP10080	21NP10080	diploma_in_pharmacy		private hospital_Counter	2	13	yes	1	1	2	3	2	14	56	azithromycin		amoxicillin		azithromycin				ciprofloxacin		norfloxacin						ciprofloxacin		ofloxacin						azithromycin		clindamycin		anti_others	neomycin			metronidazole		cefixime
21NP10081	21NP10081	diploma_in_pharmacy		private hospital_Counter	2	13	yes	1	1	2	3				azithromycin		amoxicillin		anti_others	ampicillin and cloxacillin			amoxicillin		ciprofloxacin		ofloxacin				azithromycin								cotrimoxazole		doxycycline						ciprofloxacin		metronidazole
21NP10082	21NP10082	diploma_in_pharmacy		private community_pharmacy	1	12	yes	1	1	2	3	2	14	56	cefixime		amoxicillin		azithromycin				ciprofloxacin		cefixime		ofloxacin				azithromycin		amoxicillin						fluconazole								norfloxacin		ciprofloxacin
21NP10083	21NP10083	HA		private community_pharmacy	1	12	yes	1	2	1	3	5	35	140	cefixime		azithromycin		amoxicillin				ciprofloxacin		ofloxacin						amoxicillin								anti_others	neomycin	anti_others	gentamicin					metronidazole
21NP10084	21NP10084	edu_other	SLC	private community_pharmacy	1	12	yes	1	1	2	3	6	42	168	amoxicillin		cefixime		azithromycin				ofloxacin		ciprofloxacin		norfloxacin				azithromycin		amoxicillin						ampicillin		cloxacillin						metronidazole
21NP10085	21NP10085	diploma_in_pharmacy		private community_pharmacy	1	12	yes	1	1	2	3	5	35	140	azithromycin								ofloxacin		ciprofloxacin						ciprofloxacin		ofloxacin						anti_others	neomycin							metronidazole
21NP10086	21NP10086	diploma_in_pharmacy		private hospital_Counter	2	13	yes	1	1	2	3	3	21	84	azithromycin		cefpodoxime		amoxicillin_Potas_Clavu				levofloxacin		ciprofloxacin		cefixime				azithromycin		amoxicillin						amoxicillin_Potas_Clavu		cefpodoxime		cloxacillin				amoxicillin		clarithromycin
21NP10087	21NP10087	diploma_in_pharmacy		private hospital_Counter	2	13	yes	1	0	1	2	15	35	140	cefpodoxime		amoxicillin_Potas_Clavu		azithromycin				levofloxacin		ciprofloxacin		norfloxacin				anti_others	flucloxacillin	anti_others	ampicillin and cloxacillin					anti_others	flucloxacillin							amoxicillin		clarithromycin
21NP10088	21NP10088	orientation_in_pharmacy		private community_pharmacy	1	12	yes	1	0	2	1	15	105	420	azithromycin		amoxicillin		azithromycin				ofloxacin		norfloxacin						amoxicillin		cefixime						cefixime		amoxicillin						metronidazole		tinidazole
21NP10089	21NP10089	bachelor_in_pharmacy		private community_pharmacy	1	12	yes	1	2	1	3	2	14	56	amoxicillin		azithromycin		amoxicillin_Potas_Clavu				ofloxacin		ciprofloxacin		levofloxacin				azithromycin																ciprofloxacin		metronidazole
21NP10090	21NP10090	diploma_in_pharmacy		private community_pharmacy	1	12	yes	1	3	2	1	5	35	140	amoxicillin		amoxicillin_Potas_Clavu		cefixime												ciprofloxacin								clotrimazole								cefixime		ciprofloxacin
21NP10091	21NP10091	orientation_in_pharmacy		private community_pharmacy	1	12	yes	1	2	1	3	3	21	84	amoxicillin		azithromycin		amoxicillin_Potas_Clavu				nitrofurantoin		ofloxacin		cefixime		cotrimoxazole		amoxicillin_Potas_Clavu		amoxicillin		cefixime		cefadroxil		cloxacillin		anti_others	flucloxacillin	cefadroxil		cephalexin		azithromycin		ciprofloxacin
21NP10092	21NP10092	diploma_in_pharmacy		private community_pharmacy	1	12	yes	1	1	2	3	30	210	840	cefpodoxime		amoxicillin		cefixime				norfloxacin		cefpodoxime		anti_others	cephalexin			amoxicillin		cefixime						doxycycline		amoxicillin_Potas_Clavu						ofloxacin		ciprofloxacin
21NP10093	21NP10093	diploma_in_pharmacy		private clinical_pharmacy	3	10	yes	1	1	2	3	20	140	560	azithromycin		amoxicillin		cefixime		ofloxacin		ofloxacin		norfloxacin						anti_others	ampicillin and cloxacillin							anti_others	ampicillin and cloxacillin							ofloxacin		cefixime
21NP10094	21NP10094	CMA		private community_pharmacy	1	12	yes	1	1	2	3	10	70	280	azithromycin		amoxicillin		ofloxacin				ofloxacin		norfloxacin		ciprofloxacin				amoxicillin		azithromycin		cefixime				doxycycline		cefixime		azithromycin				ofloxacin		ciprofloxacin
21NP10095	21NP10095	diploma_in_pharmacy		private hospital_Counter	2	13	yes	1	1	2	3	2	14	56	azithromycin		amoxicillin		cefixime				nitrofurantoin		ciprofloxacin		ofloxacin				ciprofloxacin		ofloxacin						azithromycin		clindamycin		anti_others	gentamicin			cefixime		metronidazole
21NP10096	21NP10096	diploma_in_pharmacy		private hospital_Counter	2	13	yes	1	1	2	3	5	35	140	azithromycin		amoxicillin		amoxicillin_Potas_Clavu				ciprofloxacin		ofloxacin		cefixime				ofloxacin		ciprofloxacin		amoxicillin				azithromycin		clindamycin		doxycycline				metronidazole		cefixime
21NP10097	21NP10097	bachelor_in_pharmacy		private hospital_Counter	2	13	yes	1	1	2	3	2	14	56	levofloxacin		ceftriaxone		cefixime		piperacillin_tazobactam		nitrofurantoin		ofloxacin		ciprofloxacin				azithromycin		cefixime		cefpodoxime				azithromycin		anti_others	gentamicin	clindamycin				cefixime		metronidazole
21NP10098	21NP10098	bachelor_in_pharmacy		private community_pharmacy	1	12	yes	1	3	1	2	2	14	56	azithromycin		cefixime		amoxicillin																				anti_others	neomycin	anti_others	gentamicin					metronidazole		cefixime
21NP10099	21NP10099	bachelor_in_pharmacy		private hospital_Counter	2	13	yes	1	2	1	3	20	140	560	amoxicillin		azithromycin		amoxicillin				ofloxacin		ciprofloxacin						amoxicillin_Potas_Clavu		cefixime						fluconazole		anti_others	clotrimazole ointment					metronidazole		ciprofloxacin
21NP10100	21NP10100	diploma_in_pharmacy		private hospital_Counter	2	13	yes	1	1	2	3				amoxicillin		azithromycin		amoxicillin				ofloxacin		ciprofloxacin						azithromycin								doxycycline								ciprofloxacin
21NP10101	21NP10101	orientation_in_pharmacy		private community_pharmacy	1	12	yes	1	1	2	3	10	70	280	cefixime		cefuroxime		cefixime				cefixime		cefuroxime		nitrofurantoin				amoxicillin		azithromycin		anti_others	ampicillin and cloxacillin			azithromycin		cefadroxil						cefuroxime_oral		cefixime
21NP10102	21NP10102	ANM		private community_pharmacy	1	12	yes	1	2	1	3	4	28	112	azithromycin		azithromycin						ciprofloxacin																								ciprofloxacin		metronidazole
21NP10103	21NP10103	diploma_in_pharmacy		private community_pharmacy	1	12	yes	1	3	1	2	6	42	168	azithromycin		amoxicillin_Potas_Clavu		amoxicillin_Potas_Clavu				ciprofloxacin								cefixime								anti_others	ampicillin and cloxacillin	ampicillin	ampicillin					ciprofloxacin		metronidazole
21NP10104	21NP10104	edu_other	Opthalmic officer	private community_pharmacy	1	12	yes	1	2	1	3	3	21	84	ofloxacin		azithromycin		ofloxacin				norfloxacin		levofloxacin		ofloxacin				amoxicillin		azithromycin						doxycycline								norfloxacin
21NP10105	21NP10105	edu_other	SLC	private community_pharmacy	1	12	yes	1	1	2	3	2	14	56	amoxicillin		azithromycin		amoxicillin				cefixime								amoxicillin_Potas_Clavu		azithromycin						clindamycin		anti_others	neomycin	anti_others	polymyxin			metronidazole
21NP10106	21NP10106	diploma_in_pharmacy		private hospital_Counter	2	13	yes	1	2	1	3				ciprofloxacin		levofloxacin		azithromycin				ciprofloxacin		ofloxacin						anti_others	flucloxacillin	azithromycin						azithromycin		doxycycline						clarithromycin		ciprofloxacin
21NP10107	21NP10107	diploma_in_pharmacy		private clinical_pharmacy	3	10	yes	1	2	1	3	5	35	140	ofloxacin		ciprofloxacin		azithromycin				ofloxacin		ciprofloxacin		norfloxacin				ofloxacin		azithromycin						clarithromycin		doxycycline						ciprofloxacin		ofloxacin
21NP10108	21NP10108	CMA		private clinical_pharmacy	3	10	yes	1	2	1	3	0.571429	4	16	azithromycin		clarithromycin		amoxicillin				ciprofloxacin		ofloxacin		norfloxacin				azithromycin		amoxicillin						anti_others	ampicillin and cloxacillin	doxycycline						metronidazole		norfloxacin
21NP10109	21NP10109	Staff nurse		private clinical_pharmacy	3	10	yes	1	2	3	1	5	35	140	cefixime		azithromycin		amoxicillin				ciprofloxacin		cefixime		ofloxacin				azithromycin								doxycycline		azithromycin						metronidazole		ciprofloxacin
21NP10110	21NP10110	diploma_in_pharmacy		private clinical_pharmacy	3	10	yes	1	1	2	3	2	14	56	azithromycin		amoxicillin		levofloxacin				levofloxacin								azithromycin		amoxicillin						azithromycin								ciprofloxacin		metronidazole
21NP10111	21NP10111	diploma_in_pharmacy		private clinical_pharmacy	3	10	yes	1	2	1	3	5	35	140	azithromycin		amoxicillin		amoxicillin_Potas_Clavu				cefixime		cefuroxime		ofloxacin				cloxacillin								azithromycin								ofloxacin
21NP10112	21NP10112	diploma_in_pharmacy		private community_pharmacy	1	12	yes	1	1	2	3	3	21	84	azithromycin		amoxicillin		amoxicillin_Potas_Clavu				ciprofloxacin		doxycycline		ofloxacin				ciprofloxacin		amoxicillin		cefixime												ciprofloxacin		metronidazole
21NP10113	21NP10113	diploma_in_pharmacy		private community_pharmacy	1	12	yes	1	2	1	3	10	70	280	amoxicillin		azithromycin		amoxicillin_Potas_Clavu				ciprofloxacin		ofloxacin		nitrofurantoin				amoxicillin		azithromycin						cefadroxil								azithromycin
21NP10114	21NP10114	CMA		private community_pharmacy	1	12	yes	1	2	1	3	12	84	336	amoxicillin		azithromycin		cefixime				norfloxacin		ofloxacin						amoxicillin		azithromycin														ciprofloxacin		metronidazole
21NP10115	21NP10115	diploma_in_pharmacy		private community_pharmacy	1	12	yes	1	2	1	3	3	21	84	azithromycin		cefixime		cefadroxil				ofloxacin		ciprofloxacin		cefuroxime				azithromycin								anti_others	terbinafine	doxycycline						ciprofloxacin		metronidazole
21NP10116	21NP10116	orientation_in_pharmacy		private community_pharmacy	1	12	yes	1	3	1	2	10	70	280	azithromycin		amoxicillin_Potas_Clavu		amoxicillin				ciprofloxacin		norfloxacin		ofloxacin				amoxicillin		cloxacillin		amoxicillin_Potas_Clavu		anti_others	ampicillin and cloxacillin			ampicillin		amoxicillin				cefixime		ciprofloxacin
21NP10117	21NP10117	diploma_in_pharmacy		private community_pharmacy	1	12	yes	1	0	1	2	0.428571	3	12	azithromycin		amoxicillin		azithromycin				amoxicillin																cotrimoxazole								metronidazole
21NP10118	21NP10118	diploma_in_pharmacy		private community_pharmacy	1	12	yes	1	1	2	3	2	14	56	amoxicillin		azithromycin		amoxicillin				ciprofloxacin		ofloxacin						ciprofloxacin		ofloxacin		anti_others	neomycin			clindamycin		anti_others	neomycin	anti_others	gentamicin			metronidazole		amoxicillin
21NP10119	21NP10119	diploma_in_pharmacy		private community_pharmacy	1	12	yes	1	1	2	3	5	35	140	ofloxacin		ciprofloxacin		ofloxacin				ofloxacin		ciprofloxacin						amoxicillin		azithromycin						anti_others	neomycin							norfloxacin
21NP10120	21NP10120	HA		private community_pharmacy	1	12	yes	1	0	1	2	40	280	1120	amoxicillin		cefixime		azithromycin				norfloxacin								azithromycin		ciprofloxacin						anti_others	neomycin	mupirocin						metronidazole
21NP10121	21NP10121	diploma_in_pharmacy		private community_pharmacy	1	12	yes	1	2	1	3	6	42	168	azithromycin		amoxicillin		amoxicillin_Potas_Clavu				cefixime		ciprofloxacin		norfloxacin				amoxicillin_Potas_Clavu		amoxicillin						cefixime		ciprofloxacin		doxycycline				amoxicillin		clarithromycin
21NP10122	21NP10122	diploma_in_pharmacy		private hospital_Counter	2	13	yes	1	1	2	3	15	105	420	azithromycin		amoxicillin		amoxicillin_Potas_Clavu				ciprofloxacin		ofloxacin		norfloxacin				amoxicillin_Potas_Clavu		ciprofloxacin						anti_others	terbinafine	clindamycin		azithromycin				cefixime		ofloxacin
21NP10123	21NP10123	CMA		private hospital_Counter	2	13	yes	1	1	2	3	4	28	112	amoxicillin		levofloxacin		amoxicillin_Potas_Clavu				nitrofurantoin		ciprofloxacin		ofloxacin		cefixime		amoxicillin_Potas_Clavu		ciprofloxacin		ofloxacin		clotrimazole ointment		cefadroxil		azithromycin		doxycycline		mupirocin		ciprofloxacin		cefixime
21NP10124	21NP10124	diploma_in_pharmacy		private hospital_Counter	2	13	yes	1	1	2	3	6	42	168	azithromycin		amoxicillin		cefixime				ofloxacin		norfloxacin		ciprofloxacin				azithromycin		cloxacillin		amoxicillin				azithromycin		clindamycin						cefixime		ceftriaxone
21NP10125	21NP10125	Staff Nurse		private community_pharmacy	1	12	yes	1	0	1	2	3	21	84	amoxicillin		ampicillin		azithromycin				ciprofloxacin		amoxicillin		ofloxacin				azithromycin		amoxicillin		ciprofloxacin				cloxacillin		azithromycin		doxycycline				metronidazole		cefixime
21NP10126	21NP10126	diploma_in_pharmacy		private community_pharmacy	1	12	yes	1	0	2	1	2	14	56	azithromycin		cefixime		amoxicillin				cefixime		anti_others	flucloxacillin	norfloxacin				amoxicillin		azithromycin						amoxicillin								metronidazole
21NP10127	21NP10127	diploma_in_pharmacy		private community_pharmacy	1	12	yes	1	1	2	3	5	35	140	amoxicillin		azithromycin		cefadroxil		anti_others	erythromycin	ofloxacin		nitrofurantoin		azithromycin		cefixime		ciprofloxacin		anti_others	bacitracin zinc and polymyxin B sulfate (brand name)	azithromycin				mupirocin		anti_others	gentamicin					metronidazole		cefixime
21NP10128	21NP10128	diploma_in_pharmacy		private community_pharmacy	1	12	yes	1	0	1	2	4	28	112	azithromycin		amoxicillin		azithromycin																				clindamycin		doxycycline		azithromycin				metronidazole		clarithromycin
21NP10129	21NP10129	CMA		private community_pharmacy	1	12	yes	1	0	1	2	3	21	84	ciprofloxacin		azithromycin		amoxicillin_Potas_Clavu				ofloxacin		ciprofloxacin		norfloxacin				amoxicillin		azithromycin						cloxacillin		anti_others	flucloxacillin					levofloxacin		ciprofloxacin
21NP10130	21NP10130	diploma_in_pharmacy		private community_pharmacy	1	12	yes	1	1	2	3	2	14	56	azithromycin		azithromycin						ciprofloxacin								ciprofloxacin								clindamycin		doxycycline						cefixime		metronidazole
21NP10131	21NP10131	orientation_in_pharmacy		private community_pharmacy	1	12	yes	1	1	2	3	3	21	84	azithromycin		amoxicillin		azithromycin				ofloxacin		norfloxacin		cefixime				azithromycin		amoxicillin						cefadroxil		ampicillin and cloxacillin	cloxacillin					metronidazole		cefixime
21NP10132	21NP10132	diploma_in_pharmacy		private hospital_Counter	2	13	yes	1	1	2	3	0.142857	1	4	amoxicillin		azithromycin		clarithromycin				ofloxacin		ciprofloxacin																						metronidazole		anti_others
21NP10133	21NP10133	bachelor_in_pharmacy		private clinical_pharmacy	3	10	no	2	0	0	0				azithromycin		amoxicillin_Potas_Clavu		azithromycin												ciprofloxacin
21NP10134	21NP10134	bachelor_in_pharmacy		private clinical_pharmacy	3	10	no	2	0	0	0				azithromycin		amoxicillin		azithromycin																												metronidazole
21NP10135	21NP10135	bachelor_in_pharmacy		private hospital_Counter	2	13	yes	1	2	1	3				cefpodoxime		cefixime		azithromycin				nitrofurantoin		cefixime																						ciprofloxacin
21NP10136	21NP10136	bachelor_in_pharmacy		private hospital_Counter	2	13	yes	1	2	1	3												nitrofurantoin		ciprofloxacin														azithromycin								metronidazole		ciprofloxacin
21NP10137	21NP10137	diploma_in_pharmacy		private hospital_Counter	2	13	yes	1	2	1	3	3	21	84	azithromycin		azithromycin						cefixime		ofloxacin
21NP10138	21NP10138	orientation_in_pharmacy		private hospital_Counter	2	13	yes	1	2	1	3	1	7	28	amoxicillin		azithromycin		cefixime				norfloxacin		ciprofloxacin		ofloxacin				amoxicillin_Potas_Clavu		cefpodoxime		cefuroxime_oral				azithromycin		cefixime						ciprofloxacin		cefixime
21NP10139	21NP10139	diploma_in_pharmacy		private clinical_pharmacy	3	10	yes	1	0	1	0	10	70	280	azithromycin		cefixime		cefpodoxime				cefixime								cefpodoxime		amoxicillin_Potas_Clavu		cefixime				mupirocin		doxycycline						clarithromycin		amoxicillin
21NP10140	21NP10140	diploma_in_pharmacy		private hospital_Counter	2	13	yes	1	0	1	0	2	14	56	anti_others	flucloxacillin	ampicillin		cloxacillin				nitrofurantoin		ofloxacin		ciprofloxacin				amoxicillin_Potas_Clavu		azithromycin		amoxicillin				clindamycin		doxycycline	doxycycline					amoxicillin		clarithromycin
21NP10141	21NP10141	bachelor_in_pharmacy		private hospital_Counter	2	13	yes	1	1	2	3	10	70	280	cefpodoxime		cefpodoxime				ciprofloxacin		ofloxacin								amoxicillin_Potas_Clavu		cefixime						azithromycin								metronidazole		ciprofloxacin
21NP10142	21NP10142	diploma_in_pharmacy		private community_pharmacy	1	12	yes	1	0	1	2	6	42	168	ciprofloxacin		azithromycin		ciprofloxacin				ciprofloxacin		cefixime						cefixime								doxycycline		clindamycin						metronidazole		ciprofloxacin
21NP10143	21NP10143	diploma_in_pharmacy		private community_pharmacy	1	12	yes	1	0	1	0	10	70	280	anti_others	ceftriaxone	anti_others	flucloxacillin	metronidazole				cefixime		ciprofloxacin						azithromycin		amoxicillin		cefpodoxime				azithromycin		clarithromycin						azithromycin		clarithromycin
21NP10144	21NP10144	bachelor_in_pharmacy		private hospital_Counter	2	13	yes	1	1	0	2	5	35	140	azithromycin		amoxicillin		cefixime				norfloxacin		ciprofloxacin		ofloxacin				ciprofloxacin		ofloxacin		ceftriaxone				azithromycin		clarithromycin		mupirocin				cefixime		ceftriaxone
21NP10145	21NP10145	bachelor_in_pharmacy		private clinical_pharmacy community_pharmacy	3	11	yes	1	2	1	3	0.142857	1	4	azithromycin		cefixime		azithromycin																												metronidazole
21NP10146	21NP10146	orientation_in_pharmacy		private community_pharmacy	1	12	yes	1	2	1	3	2	14	56	azithromycin		amoxicillin_Potas_Clavu		amoxicillin				ofloxacin		cefixime		ciprofloxacin				amoxicillin								gentamicin		anti_others	clotrimazole ointment					ciprofloxacin		ofloxacin
21NP10147	21NP10147	diploma_in_pharmacy		private clinical_pharmacy	3	10	yes	1	2	1	3	2	14	56	cloxacillin		azithromycin		amoxicillin				ciprofloxacin		ofloxacin						ciprofloxacin								gentamicin		anti_others	neomycin					metronidazole		tinidazole
21NP10148	21NP10148	bachelor_in_pharmacy		private community_pharmacy	1	12	yes	1	2	1	3	2	14	56	azithromycin		levofloxacin		cefixime				ciprofloxacin		norfloxacin		ofloxacin				amoxicillin		azithromycin						clindamycin		azithromycin		clarithromycin				ciprofloxacin		ofloxacin
21NP10149	21NP10149	diploma_in_pharmacy		private hospital_Counter	2	13	yes	1	0	1	0	5	35	140	cefpodoxime		cefixime		azithromycin				ofloxacin		nitrofurantoin		ciprofloxacin				amoxicillin_Potas_Clavu		cefuroxime_oral		cefpodoxime				doxycycline		cefadroxil		clindamycin				amoxicillin		clarithromycin
21NP10150	21NP10150	diploma_in_pharmacy		private community_pharmacy	1	12	yes	1	0	1	2	5	35	140	azithromycin		ceftriaxone		amoxicillin_Potas_Clavu				norfloxacin		ciprofloxacin		ofloxacin				azithromycin		cefadroxil						cloxacillin		ciprofloxacin						metronidazole		ofloxacin
21NP10151	21NP10151	diploma_in_pharmacy		private community_pharmacy	1	12	yes	1	2	1	0	3	21	84	amoxicillin		azithromycin		amoxicillin				ofloxacin		ciprofloxacin						amoxicillin_Potas_Clavu		cefixime		cefpodoxime				cefpodoxime		cloxacillin						clarithromycin		amoxicillin
21NP10152	21NP10152	diploma_in_pharmacy		private hospital_Counter	2	13	yes	1	1	2	3	0.714286	5	20	azithromycin		amoxicillin		azithromycin				ofloxacin		ciprofloxacin		cefixime				amoxicillin_Potas_Clavu		cefpodoxime		cefixime				cefadroxil		doxycycline		clindamycin				azithromycin		ceftriaxone
21NP10153	21NP10153	bachelor_in_pharmacy		private hospital_Counter	2	13	yes	1	1	2	3	4	28	112	azithromycin		cefpodoxime		azithromycin				nitrofurantoin		ofloxacin						cefpodoxime								cefadroxil								ciprofloxacin		amoxicillin
21NP10154	21NP10154	bachelor_in_pharmacy		private clinical_pharmacy	3	10	yes	1	0	0	1	2	14	56	azithromycin		azithromycin						ofloxacin		norfloxacin		ciprofloxacin				ofloxacin		ciprofloxacin		chloramphenicol				clotrimazole								ciprofloxacin		metronidazole
21NP10155	21NP10155	orientation_in_pharmacy		private community_pharmacy	1	12	yes	1	0	1	2	2	14	56	amoxicillin		azithromycin		amoxicillin				ofloxacin		ciprofloxacin		cotrimoxazole				amoxicillin		azithromycin						cloxacillin								metronidazole		clarithromycin
21NP10156	21NP10156	CMA		private clinical_pharmacy	3	10	yes	1	0	1	2	25	175	700	cefixime		azithromycin		amoxicillin				ciprofloxacin		ofloxacin						azithromycin		ofloxacin		ciprofloxacin				cotrimoxazole		cloxacillin						metronidazole		ofloxacin
21NP10157	21NP10157	diploma_in_pharmacy		private hospital_Counter	2	13	yes	1	0	0	0	4	28	112	amoxicillin_Potas_Clavu		azithromycin		cefixime				ofloxacin		ciprofloxacin						cefixime		amoxicillin_Potas_Clavu		azithromycin				amoxicillin		cloxacillin		anti_others	ampicillin and cloxacillin			clarithromycin		amoxicillin
21NP10158	21NP10158	bachelor_in_pharmacy		private community_pharmacy	1	12	yes	1	2	1	3	3	21	84	azithromycin		amoxicillin		cefixime				ofloxacin		cefixime						cefpodoxime		amoxicillin						cotrimoxazole		doxycycline						metronidazole		ciprofloxacin
21NP10159	21NP10159	orientation_in_pharmacy		private community_pharmacy	1	12	yes	1	2	1	3	5	35	140	amoxicillin		azithromycin		amoxicillin_Potas_Clavu				ciprofloxacin		cefixime		norfloxacin				amoxicillin		azithromycin		amoxicillin_Potas_Clavu				azithromycin		doxycycline						ciprofloxacin		ofloxacin
21NP10160	21NP10160	orientation_in_pharmacy		private community_pharmacy	1	12	yes	1	2	1	3	15	105	420	amoxicillin		azithromycin		amoxicillin				norfloxacin		cefixime		ofloxacin				anti_others	ampicillin and cloxacillin							cefadroxil		doxycycline						ciprofloxacin		ofloxacin
21NP10161	21NP10161	orientation_in_pharmacy		private community_pharmacy	1	12	yes	1	2	1	3	3	21	84	azithromycin		amoxicillin		cefixime				ciprofloxacin		ofloxacin						azithromycin																ciprofloxacin		metronidazole
21NP10162	21NP10162	diploma_in_pharmacy		private clinical_pharmacy	3	10	yes	1	2	1	3	3	21	84	amoxicillin		cefixime		azithromycin				norfloxacin		ciprofloxacin		cefixime				amoxicillin																ciprofloxacin		metronidazole
21NP10163	21NP10163	ANM		private clinical_pharmacy	3	10	yes	1	2	1	3	3	21	84	azithromycin		amoxicillin		cefixime				ofloxacin		ciprofloxacin						azithromycin		amoxicillin														ciprofloxacin
21NP10164	21NP10164	HA		private community_pharmacy	1	12	yes	1	2	1	3	1	7	28	azithromycin		amoxicillin		azithromycin				nitrofurantoin		ofloxacin						amoxicillin																ofloxacin		ciprofloxacin
21NP10165	21NP10165	diploma_in_pharmacy		private community_pharmacy	1	12	yes	1	1	2	3	1	7	28	azithromycin		amoxicillin		azithromycin				norfloxacin		ciprofloxacin						azithromycin																metronidazole		norfloxacin
21NP10166	21NP10166	diploma_in_pharmacy		private hospital_Counter	2	13	yes	1	1	0	0	5	35	140	amoxicillin_Potas_Clavu		cefpodoxime		amoxicillin				cefixime		ciprofloxacin						amoxicillin_Potas_Clavu		amoxicillin						doxycycline		cefadroxil		cefixime				clarithromycin		amoxicillin
21NP10167	21NP10167	diploma_in_pharmacy		private hospital_Counter	2	13	yes	1	1	0	0	2	14	56	cefixime		anti_others	ampicillin and cloxacillin	cefixime				ciprofloxacin		ofloxacin						cefpodoxime								doxycycline		anti_others	cefixime					metronidazole
21NP10168	21NP10168	diploma_in_pharmacy		private community_pharmacy	1	12	yes	1	0	1	2	2	14	56	azithromycin		amoxicillin		amoxicillin_Potas_Clavu				ciprofloxacin		levofloxacin		norfloxacin				ciprofloxacin		azithromycin						cotrimoxazole		cloxacillin		ampicillin and cloxacillin				metronidazole		cefixime
21NP10169	21NP10169	diploma_in_pharmacy		private community_pharmacy	1	12	yes	1	2	1	3	0.142857	1	4	azithromycin		amoxicillin		azithromycin				ciprofloxacin								cefixime								gentamicin								metronidazole		cefixime
21NP10170	21NP10170	diploma_in_pharmacy		private community_pharmacy	1	12	yes	1	2	1	3	6	42	168	amoxicillin		cefixime		azithromycin				ciprofloxacin		ofloxacin		norfloxacin				ciprofloxacin		azithromycin		amoxicillin				gentamicin		mupirocin		anti_others	neomycin			ciprofloxacin		metronidazole
21NP10171	21NP10171	orientation_in_pharmacy		private community_pharmacy	1	12	yes	1	2	1	3	0.142857	1	4	ciprofloxacin		azithromycin		amoxicillin				ciprofloxacin								azithromycin																metronidazole		tinidazole
21NP10172	21NP10172	orientation_in_pharmacy		private community_pharmacy	1	12	yes	1	2	1	3	5	35	140	azithromycin		amoxicillin		azithromycin				ofloxacin		ciprofloxacin						ciprofloxacin		ofloxacin		cotrimoxazole				clindamycin		azithromycin		gentamicin				metronidazole		tinidazole
21NP10173	21NP10173	orientation_in_pharmacy		private clinical_pharmacy	3	10	yes	1	2	1	3	5	35	140	azithromycin		amoxicillin		azithromycin				cefixime		ciprofloxacin						ciprofloxacin		ofloxacin						gentamicin		mupirocin		clindamycin				metronidazole		tinidazole
21NP10174	21NP10174	diploma_in_pharmacy		private community_pharmacy	1	12	yes	1	3	1	2	8	56	224			cefpodoxime		azithromycin				ofloxacin		ciprofloxacin		norfloxacin				azithromycin		cefpodoxime		amoxicillin_Potas_Clavu				azithromycin		doxycycline						cefixime		azithromycin
21NP10175	21NP10175	HA		private community_pharmacy	1	12	yes	1	1	2	3	1	7	28	amoxicillin		azithromycin		amoxicillin				cefixime								amoxicillin_Potas_Clavu																ciprofloxacin		azithromycin
21NP10176	21NP10176	CMA		private hospital_Counter	2	13	yes	1	2	1	3	3	21	84	azithromycin		amoxicillin		cefixime				norfloxacin		ofloxacin						azithromycin		cefixime						azithromycin								ciprofloxacin
21NP10177	21NP10177	CMA		private community_pharmacy	1	12	yes	1	1	2	3	3	21	84	amoxicillin_Potas_Clavu		azithromycin		cefixime				ofloxacin		cefixime		cefpodoxime				cefixime		amoxicillin		cefpodoxime				doxycycline		azithromycin						ofloxacin		cefixime
21NP10178	21NP10178	orientation_in_pharmacy		private community_pharmacy	1	12	yes	1	2	1	3	10	70	280	amoxicillin		azithromycin		amoxicillin				ofloxacin		ciprofloxacin						cefpodoxime		amoxicillin_Potas_Clavu														ciprofloxacin		metronidazole
21NP10179	21NP10179	Bachelor in public health		private community_pharmacy	1	12	yes	1	1	2	3	10	70	280	amoxicillin_Potas_Clavu		amoxicillin		azithromycin				ciprofloxacin		ofloxacin		cefixime				ciprofloxacin		cefixime		gentamicin		chloramphenicol		anti_others	terbinafine	azithromycin						ofloxacin		levofloxacin
21NP10180	21NP10180	orientation_in_pharmacy		private clinical_pharmacy	3	10	yes	1	1	2	3	15	105	420	azithromycin		amoxicillin		cefixime				ciprofloxacin		ofloxacin		cefixime				cefixime		cefpodoxime		ofloxacin				doxycycline		clindamycin		gentamicin				ciprofloxacin		ofloxacin
21NP10181	21NP10181	bachelor_in_pharmacy		private clinical_pharmacy	3	10	yes	1	1	2	3	10	70	280	amoxicillin_Potas_Clavu		azithromycin		amoxicillin				cefixime		ofloxacin						ciprofloxacin		ofloxacin		polymyxin_b		chloramphenicol		anti_others	terbinafine	azithromycin		doxycycline		cotrimoxazole		cefixime		cefpodoxime
21NP10182	21NP10182	diploma_in_pharmacy		private community_pharmacy	1	12	yes	1	1	2	3	15	105	420	azithromycin		amoxicillin						ciprofloxacin		ofloxacin		nitrofurantoin				ciprofloxacin		ofloxacin						doxycycline		cefixime		azithromycin				ofloxacin		metronidazole
21NP10183	21NP10183	edu_other	CWH	private clinical_pharmacy	3	10	yes	1	0	1	2	6	42	168	amoxicillin		azithromycin						ofloxacin		ciprofloxacin						ofloxacin								cloxacillin		amoxicillin		anti_others	ampicillin	mupirocin		cloxacillin		amoxicillin
21NP10184	21NP10184	orientation_in_pharmacy		private community_pharmacy	1	12	yes	1	0	1	2	0.285714	2	8	anti_others	ampicillin and cloxacillin	ciprofloxacin		anti_others	flucloxacillin			ciprofloxacin		ofloxacin		cefpodoxime				amoxicillin		anti_others	ampicillin and cloxacillin					ciprofloxacin		anti_others	flucloxacillin	cloxacillin				ofloxacin		ciprofloxacin
21NP10185	21NP10185	diploma_in_pharmacy		private hospital_Counter	2	13	yes	1	0	2	1	5	35	140	azithromycin								ofloxacin		norfloxacin						amoxicillin		azithromycin						cloxacillin		mupirocin				anti_others	flucloxacillin	ciprofloxacin
21NP10186	21NP10186	orientation_in_pharmacy		private community_pharmacy	1	12	yes	1	0	1	2	0.285714	2	8	azithromycin		amoxicillin						ciprofloxacin		amoxicillin						cefadroxil		amoxicillin_Potas_Clavu						amoxicillin		cloxacillin						ofloxacin		cefixime
21NP10188	21NP10188	orientation_in_pharmacy		private community_pharmacy	1	12	yes	1	1	2	3	3	21	84	amoxicillin		azithromycin		cefixime				norfloxacin		doxycycline		ofloxacin				cefixime		cefadroxil														ofloxacin		metronidazole
21NP10189	21NP10189	CMA		private community_pharmacy	1	12	yes	1	1	2	3	2	14	56	amoxicillin		anti_others	cefixime					ciprofloxacin		ofloxacin		nitrofurantoin				amoxicillin		cefadroxil		anti_others	roxithromycin			azithromycin								ciprofloxacin		ofloxacin
21NP10190	21NP10190	diploma_in_pharmacy		private hospital_Counter	2	13	yes	1	3	1	2	0.285714	2	8	amoxicillin		ampicillin and cloxacillin		azithromycin		cefixime		cefixime		ciprofloxacin		ofloxacin				cefixime		ciprofloxacin		ofloxacin				doxycycline		azithromycin						metronidazole		ciprofloxacin
21NP10191	21NP10191	diploma_in_pharmacy		private community_pharmacy	1	12	yes	1	1	2	3	10	70	280	azithromycin		amoxicillin		cefixime				nitrofurantoin		ciprofloxacin		ofloxacin				ciprofloxacin		amoxicillin		ofloxacin				clindamycin		gentamicin		mupirocin				cefixime		ofloxacin
21NP10192	21NP10192	CMA		private community_pharmacy	1	12	yes	1	1	2	3	2	14	56	azithromycin		amoxicillin						ciprofloxacin		ofloxacin						ciprofloxacin		amoxicillin						clindamycin		mupirocin						cefixime		ofloxacin
21NP10193	21NP10193	diploma_in_pharmacy		private community_pharmacy	1	12	yes	1	1	2	3	5	35	140	azithromycin		cefixime		amoxicillin_Potas_Clavu		azithromycin		ofloxacin		ciprofloxacin		nitrofurantoin				ciprofloxacin		ofloxacin		amoxicillin				cefadroxil		cotrimoxazole		clindamycin		mupirocin		cefixime		amoxicillin
21NP10194	21NP10194	HA		private community_pharmacy	1	12	yes	1	1	2	3	5	35	140	azithromycin		amoxicillin		amoxicillin_Potas_Clavu				cefixime		ciprofloxacin		ofloxacin				amoxicillin		ciprofloxacin		ofloxacin				clindamycin		cotrimoxazole		gentamicin		anti_others	neomycin	cefixime		amoxicillin
21NP10195	21NP10195	diploma_in_pharmacy		private community_pharmacy	1	12	yes	1	1	2	3	10	70	280	azithromycin		amoxicillin		cefixime				ciprofloxacin		ofloxacin		nitrofurantoin				ciprofloxacin		ofloxacin		amoxicillin				anti_others	neomycin	clindamycin		gentamicin		mupirocin		azithromycin		ofloxacin
21NP10196	21NP10196	diploma_in_pharmacy		private community_pharmacy	1	12	yes	1	1	2	3	5	35	140	azithromycin		amoxicillin						azithromycin		ciprofloxacin		ofloxacin				amoxicillin		ofloxacin		azithromycin				cloxacillin		amoxicillin		ampicillin and cloxacillin				metronidazole		ciprofloxacin
21NP10197	21NP10197	diploma_in_pharmacy		private clinical_pharmacy	3	10	yes	1	2	1	3	5	35	140	amoxicillin		cefixime		azithromycin				ciprofloxacin		ofloxacin		nitrofurantoin				amoxicillin		anti_others	ampicillin and cloxacillin	cefpodoxime				azithromycin		doxycycline						cefixime		ciprofloxacin
21NP10198	21NP10198	orientation_in_pharmacy		private community_pharmacy	1	12	yes	1	2	1	3	6	42	168	azithromycin		amoxicillin						norfloxacin		ofloxacin						amoxicillin		azithromycin						azithromycin		cloxacillin		amoxicillin				cefpodoxime		cefixime
21NP10199	21NP10199	bachelor_in_pharmacy		private community_pharmacy	1	12	yes	1	2	1	3	15	105	420	amoxicillin		azithromycin		cloxacillin		cefixime		cefixime		ofloxacin		levofloxacin				azithromycin																ciprofloxacin		cefixime
21NP10200	21NP10200	diploma_in_pharmacy		private community_pharmacy	1	12	yes	1	1	2	3	2	14	56	azithromycin		amoxicillin						cefixime		azithromycin						cefixime		amoxicillin						doxycycline		amoxicillin						amoxicillin		cefixime
21NP10201	21NP10201	master_in_pharmacy		private hospital_Counter	2	13	yes	1	1	2	3	3	21	84	amoxicillin		azithromycin						ciprofloxacin		nitrofurantoin						ciprofloxacin								mupirocin				anti_others	bacitracin zinc and polymyxin B sulfate			cefixime		ciprofloxacin
21NP10202	21NP10202	edu_other	Hospital Management	private community_pharmacy	1	12	yes	1	1	2	3	2	14	56	cefixime		azithromycin		amoxicillin				cefixime		ofloxacin		norfloxacin												fluconazole		itraconazole						cefixime		ofloxacin
21NP10203	21NP10203	orientation_in_pharmacy		private community_pharmacy	1	12	yes	1	1	2	3	2	14	56	cefixime		azithromycin		amoxicillin				ciprofloxacin								amoxicillin		ciprofloxacin						anti_others	gentamicin	ketoconazole		fluconazole				metronidazole		ciprofloxacin
21NP10204	21NP10204	orientation_in_pharmacy		private community_pharmacy	1	12	yes	1	1	2	3	4	28	112	amoxicillin		ampicillin		azithromycin				ciprofloxacin		ofloxacin		norfloxacin				amoxicillin		anti_others	penicillin	cefixime				fluconazole		ketoconazole						metronidazole		tinidazole
21NP10205	21NP10205	orientation_in_pharmacy		private community_pharmacy	1	12	yes	1	2	1	3	5	35	140	azithromycin		amoxicillin		cefixime				norfloxacin		ciprofloxacin		ofloxacin				amoxicillin		ciprofloxacin						gentamicin		anti_others	neomycin					ciprofloxacin		cefixime
21NP10206	21NP10206	diploma_in_pharmacy		private hospital_Counter	2	13	yes	1	1	2	3	10	70	280	azithromycin		amoxicillin		amoxicillin_Potas_Clavu				nitrofurantoin		ciprofloxacin						azithromycin		cefixime		ciprofloxacin				doxycycline		clindamycin		mupirocin				cefixime		amoxicillin
21NP10207	21NP10207	diploma_in_pharmacy		private clinical_pharmacy	3	10	yes	1	1	2	3	4	28	112	amoxicillin_Potas_Clavu		azithromycin						cefixime		ofloxacin						amoxicillin		anti_others	cefpodoxime					doxycycline								clarithromycin		amoxicillin
21NP10208	21NP10208	orientation_in_pharmacy		private clinical_pharmacy	3	10	yes	1	0	1	2	0.428571	3	12	cefixime		azithromycin		amoxicillin_Potas_Clavu				ciprofloxacin		ofloxacin		norfloxacin				amoxicillin_Potas_Clavu		anti_others	ampicillin and cloxacillin	azithromycin				cefadroxil		cloxacillin						metronidazole		amoxicillin
21NP10209	21NP10209	diploma_in_pharmacy		private clinical_pharmacy	3	10	yes	1	1	2	3	5	35	140	azithromycin																azithromycin								clarithromycin		azithromycin						metronidazole
21NP10210	21NP10210	CMA		private community_pharmacy	1	12	yes	1	0	1	2	6	42	168	azithromycin		amoxicillin						cefixime		ofloxacin		norfloxacin				cefadroxil		cefixime						cloxacillin		anti_others	ampicillin and cloxacillin					metronidazole		tinidazole
21NP10211	21NP10211	diploma_in_pharmacy		private hospital_Counter	2	13	yes	1	0	1	2	20	140	560	azithromycin		cefixime		amoxicillin				nitrofurantoin		ciprofloxacin		norfloxacin				amoxicillin_Potas_Clavu		azithromycin		clindamycin				doxycycline		cloxacillin		ampicillin				clarithromycin		amoxicillin
21NP10212	21NP10212	HA		private community_pharmacy	1	12	yes	1	1	2	3	10	70	280	azithromycin		amoxicillin						ciprofloxacin		norfloxacin		ofloxacin		cefpodoxime		azithromycin		ciprofloxacin		cloxacillin				fluconazole		azithromycin		doxycycline				ciprofloxacin		cefixime
21NP10213	21NP10213	Bachelor in public health		private community_pharmacy	1	12	yes	1	1	2	3	10	70	280	levofloxacin		amoxicillin		ofloxacin				norfloxacin		ciprofloxacin		ofloxacin				ciprofloxacin		ofloxacin						amoxicillin		azithromycin		clindamycin				cefixime		ofloxacin
21NP10214	21NP10214	diploma_in_pharmacy		private community_pharmacy	1	12	yes	1	1	2	3	10	70	280	azithromycin		amoxicillin		cefixime				ofloxacin		ciprofloxacin		nitrofurantoin				ofloxacin		ciprofloxacin		amoxicillin				cotrimoxazole		cefadroxil		clindamycin				ciprofloxacin		cefixime
21NP10215	21NP10215	diploma_in_pharmacy		private clinical_pharmacy	3	10	yes	1	1	2	3	15	105	420	amoxicillin_Potas_Clavu		ciprofloxacin		azithromycin				ofloxacin		ciprofloxacin		norfloxacin				amoxicillin_Potas_Clavu		anti_others	ampicillin and cloxacillin	cefpodoxime				doxycycline		clindamycin		mupirocin				amoxicillin		anti_others
21NP10216	21NP10216	bachelor_in_pharmacy		private hospital_Counter	2	13	yes	1	1	2	3	10	70	280	azithromycin		amoxicillin		amoxicillin_Potas_Clavu				nitrofurantoin		ciprofloxacin		ofloxacin				cefadroxil		cephalexin		ciprofloxacin				clindamycin		gentamicin		anti_others	neomycin	doxycycline		ceftriaxone		piperacillin_tazobactam
21NP10217	21NP10217	diploma_in_pharmacy		private community_pharmacy	1	12	yes	1	1	2	3	10	70	280	amoxicillin		azithromycin		ceftriaxone				ciprofloxacin		nitrofurantoin		ofloxacin				ciprofloxacin		ofloxacin		amoxicillin_Potas_Clavu				clindamycin		azithromycin		doxycycline				amoxicillin		levofloxacin
21NP10218	21NP10218	diploma_in_pharmacy		private hospital_Counter	2	13	yes	1	1	2	3	3	21	84	amoxicillin_Potas_Clavu		azithromycin		anti_others	levofloxacin			norfloxacin		ofloxacin		cefixime				ciprofloxacin		cloxacillin						anti_others	ampicillin and cloxacillin	cefpodoxime		doxycycline				ofloxacin		amoxicillin
21NP10219	21NP10219	diploma_in_pharmacy		private community_pharmacy	1	12	yes	1	2	1	0	5	35	140	azithromycin		ampicillin						ofloxacin		norfloxacin		ciprofloxacin				azithromycin		ciprofloxacin						cloxacillin								metronidazole
21NP10220	21NP10220	bachelor_in_pharmacy		private community_pharmacy	1	12	yes	1	0	2	1	4	28	112	azithromycin		amoxicillin		cefixime				ofloxacin		ciprofloxacin		norfloxacin				amoxicillin		anti_others	ampicillin and cloxacillin					anti_others	ampicillin and cloxacillin	anti_others	flucloxacillin	amoxicillin				cefixime		cefpodoxime
21NP10221	21NP10221	diploma_in_pharmacy		private clinical_pharmacy	3	10	yes	1	2	1	3	2	14	56	cefixime		amoxicillin		azithromycin				cefixime		azithromycin		ofloxacin												azithromycin		cefixime						metronidazole
21NP10222	21NP10222	bachelor_in_pharmacy		private hospital_Counter	2	13	yes	1	1	2	3				amoxicillin		azithromycin						ciprofloxacin		ofloxacin		nitrofurantoin				amoxicillin																ciprofloxacin		metronidazole
21NP10223	21NP10223	bachelor_in_pharmacy		private hospital_Counter	2	13	yes	1	1	2	3												ofloxacin		ciprofloxacin														doxycycline		ciprofloxacin
21NP10224	21NP10224	diploma_in_pharmacy		private hospital_Counter	2	13	no	2	0	0	0				anti_others	roxithromycin	amoxicillin						nitrofurantoin								ciprofloxacin								mupirocin								metronidazole		cefixime
21NP10225	21NP10225	diploma_in_pharmacy		private community_pharmacy	1	12	yes	1	0	1	2	4	28	112	cefixime		azithromycin		ciprofloxacin				ciprofloxacin		ofloxacin														gentamicin		itraconazole						ciprofloxacin		metronidazole
21NP10226	21NP10226	diploma_in_pharmacy		private clinical_pharmacy	3	10	yes	1	1	2	3	30	210	840	azithromycin		amoxicillin		amoxicillin_Potas_Clavu				ciprofloxacin		ofloxacin		norfloxacin				ciprofloxacin		ofloxacin						clindamycin		anti_others	neomycin	mupirocin				cefixime		ofloxacin
21NP10227	21NP10227	bachelor_in_pharmacy		private clinical_pharmacy	3	10	yes	1	3	2	1	20	140	560	amoxicillin		azithromycin		cefixime				ciprofloxacin		anti_others	levofloxacin	norfloxacin		cefixime		amoxicillin		cloxacillin		azithromycin				doxycycline		azithromycin		anti_others	minocycline			anti_others	clarithromycin	amoxicillin
21NP10228	21NP10228	edu_other	Dental hygiene	private clinical_pharmacy	3	10	yes	1	1	2	3	20	140	560	azithromycin		amoxicillin		cefixime				ciprofloxacin		ofloxacin		nitrofurantoin				anti_others	cefpodoxime	cefixime		ciprofloxacin				azithromycin		doxycycline		cefadroxil				cefixime		anti_others
21NP10229	21NP10229	diploma_in_pharmacy		private community_pharmacy	1	12	yes	1	1	2	3	10	70	280	azithromycin		amoxicillin						ciprofloxacin		norfloxacin		ofloxacin				azithromycin		ciprofloxacin		cloxacillin				azithromycin		doxycycline						ciprofloxacin		cefixime
21NP10230	21NP10230	CMA		private community_pharmacy	1	12	yes	1	1	2	3	0.142857	1	4	amoxicillin		azithromycin		cefadroxil				ofloxacin		cefixime		amoxicillin				amoxicillin_Potas_Clavu		cloxacillin		ciprofloxacin				cloxacillin		doxycycline		azithromycin				cefixime		azithromycin
21NP10231	21NP10231	CMA		private community_pharmacy	1	12	yes	1	1	2	3	10	70	280	amoxicillin		azithromycin		amoxicillin				ciprofloxacin		ofloxacin		nitrofurantoin				ciprofloxacin		ofloxacin		amoxicillin				gentamicin								cefixime		ofloxacin
21NP10232	21NP10232	diploma_in_pharmacy		private clinical_pharmacy	3	10	yes	1	1	2	3	30	210	840	amoxicillin_Potas_Clavu		azithromycin		amoxicillin				ofloxacin		ciprofloxacin		anti_others	levofloxacin			anti_others	amoxicillin and cloxacillin	amoxicillin		cefixime				cefadroxil		doxycycline		azithromycin				anti_others	levofloxacin	ofloxacin
21NP10233	21NP10233	CMA		private community_pharmacy	1	12	yes	1	0	1	2	3	21	84	azithromycin		amoxicillin																						amoxicillin								metronidazole
21NP10234	21NP10234	diploma_in_pharmacy		private clinical_pharmacy	3	10	yes	1	1	2	3	3	21	84	azithromycin		cefixime		amoxicillin				ciprofloxacin		ofloxacin						amoxicillin		azithromycin						anti_others	neomycin		azithromycin					metronidazole		cefixime
21NP10235	21NP10235	bachelor_in_pharmacy		private community_pharmacy	1	12	yes	1	3	1	2	0.285714	2	8	azithromycin		amoxicillin_Potas_Clavu						azithromycin		cefixime		metronidazole				anti_others	clotrimazole ointment	amoxicillin						anti_others	terbinafine							levofloxacin		metronidazole
21NP10236	21NP10236	diploma_in_pharmacy		private community_pharmacy	1	12	yes	1	2	1	3	10	70	280	azithromycin		amoxicillin		cefpodoxime				ciprofloxacin		ofloxacin		cefixime				amoxicillin		azithromycin						doxycycline		cefpodoxime						ciprofloxacin		ofloxacin
21NP10237	21NP10237	diploma_in_pharmacy		private community_pharmacy	1	12	yes	1	3	2	1	3	21	84	amoxicillin		azithromycin		amoxicillin_Potas_Clavu		cefixime		ciprofloxacin		ofloxacin						ciprofloxacin		cefixime		amoxicillin				cloxacillin			amoxicillin_Potas_Clavu	anti_others	ampicillin and cloxacillin			clarithromycin		norfloxacin
21NP10238	21NP10238	orientation_in_pharmacy		private community_pharmacy	1	12	yes	1	0	2	1	0.428571	3	12	azithromycin		cefixime						norfloxacin		cefadroxil		ciprofloxacin				azithromycin		amoxicillin_Potas_Clavu														ofloxacin		metronidazole
21NP10239	21NP10239	bachelor_in_pharmacy		private	1	2	yes	1	0	0	0	0.285714	2	8	azithromycin		amoxicillin_Potas_Clavu		cefpodoxime				nitrofurantoin		levofloxacin		cefixime				amoxicillin		amoxicillin_Potas_Clavu		anti_others	ciprofloxacin			cloxacillin		anti_others	flucloxacillin	anti_others	ampicillin and cloxacillin			clarithromycin		amoxicillin
21NP10240	21NP10240	bachelor_in_pharmacy		private community_pharmacy	1	12	yes	1	1	2	3	10	70	280	azithromycin		amoxicillin						ciprofloxacin		ofloxacin						ciprofloxacin		ofloxacin		anti_others	gentamicin			anti_others	neomycin	anti_others	gentamicin					cefixime		ofloxacin
21NP10241	21NP10241	orientation_in_pharmacy		private community_pharmacy	1	12	yes	1	1	2	3	5	35	140	azithromycin		amoxicillin		amoxicillin_Potas_Clavu				ofloxacin		cefixime		ciprofloxacin				ciprofloxacin		ofloxacin		amoxicillin				gentamicin		clindamycin		doxycycline				cefixime		ofloxacin
21NP10242	21NP10242	bachelor_in_pharmacy		private hospital_Counter	2	13	yes	1	1	2	3	5	35	140	azithromycin		amoxicillin		cefixime		cefpodoxime		levofloxacin		ciprofloxacin				nitrofurantoin		azithromycin		amoxicillin		ciprofloxacin				doxycycline		azithromycin		mupirocin				cefixime		cefpodoxime
21NP10243	21NP10243	diploma_in_pharmacy		private clinical_pharmacy	3	10	yes	1	1	2	3	5	35	140	anti_others	flucloxacillin	anti_others	ampicillin and cloxacillin	azithromycin				ofloxacin		ciprofloxacin		cefixime				ofloxacin		ciprofloxacin						anti_others	neomycin		gentamicin	cotrimoxazole		clindamycin		ofloxacin		cefixime
21NP10244	21NP10244	HA		private community_pharmacy	1	12	yes	1	1	2	3	3	21	84	azithromycin		amoxicillin		amoxicillin_Potas_Clavu				ofloxacin		cefixime						doxycycline								gentamicin				anti_others	clotrimazole ointment	doxycycline		ofloxacin
21NP10245	21NP10245	diploma_in_pharmacy		private hospital_Counter	2	13	yes	1	0	1	2	0.285714	2	8	azithromycin		anti_others	ampicillin	amoxicillin_Potas_Clavu				nitrofurantoin		anti_others	levofloxacin	cefixime				azithromycin		anti_others	ciprofloxacin					azithromycin			cefadroxil					clarithromycin		metronidazole
21NP10246	21NP10246	orientation_in_pharmacy		private community_pharmacy	1	12	yes	1	1	2	3	5	35	140	cefixime		azithromycin		amoxicillin				ofloxacin		ciprofloxacin		azithromycin				anti_others	amoxicillin and cloxacillin	cefixime						azithromycin								azithromycin		ciprofloxacin
21NP10247	21NP10247	diploma_in_pharmacy		private clinical_pharmacy	3	10	yes	1	2	1	3	3	21	84	amoxicillin_Potas_Clavu		azithromycin		cefixime				anti_others	tinidazole	cefixime		ofloxacin				cefpodoxime		cefixime		amoxicillin				doxycycline		azithromycin		cloxacillin				metronidazole		ofloxacin
21NP10248	21NP10248	orientation_in_pharmacy		private clinical_pharmacy	3	10	yes	1	1	2	3	4	28	112	cefixime		amoxicillin_Potas_Clavu		cotrimoxazole				ofloxacin		ciprofloxacin						ciprofloxacin		doxycycline						cloxacillin			amoxicillin					metronidazole
21NP10249	21NP10249	bachelor_in_pharmacy		private community_pharmacy	1	12	yes	1	1	2	3	2	14	56	azithromycin		amoxicillin		cefixime				ciprofloxacin								amoxicillin		azithromycin		anti_others	erythromycin			azithromycin								ciprofloxacin
21NP10250	21NP10250	bachelor_in_pharmacy		private hospital_Counter	2	13	yes	1	2	1	3	5	35	140	azithromycin		amoxicillin_Potas_Clavu		cefpodoxime				levofloxacin		ciprofloxacin		nitrofurantoin				azithromycin		amoxicillin		cefpodoxime				doxycycline		azithromycin						metronidazole		cefixime
21NP10251	21NP10251	bachelor_in_pharmacy		private community_pharmacy	1	12	yes	1	1	2	3	5	35	140	azithromycin		cefixime		amoxicillin				ciprofloxacin		ofloxacin		nitrofurantoin				ofloxacin		ciprofloxacin		amoxicillin		anti_others	gentamicin	anti_others	clindamycin	anti_others	neomycin	doxycycline				cefixime		amoxicillin
21NP10252	21NP10252	diploma_in_pharmacy		private hospital_Counter	2	13	yes	1	1	2	3	5	35	140	azithromycin		cefixime		cefpodoxime				ofloxacin		nitrofurantoin						anti_others	roxithromycin	cefpodoxime		amoxicillin				anti_others	neomycin	gentamicin		clotrimazole ointment		doxycycline		cefixime		cefpodoxime
21NP10253	21NP10253	edu_other		private hospital_Counter	2	13	yes	1	1	2	3	10	70	280	azithromycin		anti_others	roxithromycin	amoxicillin_Potas_Clavu				cefixime		nitrofurantoin		levofloxacin		ciprofloxacin		amoxicillin		ciprofloxacin		cloxacillin				doxycycline		azithromycin		clindamycin				ceftriaxone		cefixime
21NP10254	21NP10254	bachelor_in_pharmacy		private hospital_Counter	2	13	yes	1	1	2	3	2	14	56	azithromycin		amoxicillin		cefixime				norfloxacin		ciprofloxacin		nitrofurantoin				amoxicillin		clotrimazole ointment		ofloxacin				clindamycin		doxycycline		anti_others	neomycin			cefixime		ofloxacin
21NP10255	21NP10255	orientation_in_pharmacy		private community_pharmacy	1	12	yes	1	2	1	3	6	42	168	azithromycin		cefixime		cefadroxil		amoxicillin_Potas_Clavu		ofloxacin		ciprofloxacin						anti_others	ampicillin and cloxacillin							gentamicin		anti_others	neomycin	ciprofloxacin				ofloxacin		ciprofloxacin
21NP10256	21NP10256	edu_other	AHW	private community_pharmacy	1	12	yes	1	1	2	3	3	21	84	amoxicillin		cefixime		azithromycin				ofloxacin
21NP10257	21NP10257	edu_other	General Medicine	private community_pharmacy	1	12	yes	1	2	1	3	10	70	280	azithromycin		amoxicillin		anti_others	ampicillin and cloxacillin			cefixime																								metronidazole
21NP10258	21NP10258	bachelor_in_pharmacy		private community_pharmacy	1	12	yes	1	2	1	3	10	70	280	amoxicillin		azithromycin		cefixime				cefixime		ciprofloxacin														gentamicin		anti_others	neomycin					metronidazole		cefixime
21NP10259	21NP10259	orientation_in_pharmacy		private community_pharmacy	1	12	yes	1	2	1	3	10	70	280	amoxicillin		azithromycin						ofloxacin		ciprofloxacin		cefixime				anti_others	ampicillin and cloxacillin	cefixime						cefadroxil		anti_others	flucloxacillin					ciprofloxacin		ofloxacin
21NP10260	21NP10260	HA		private clinical_pharmacy	3	10	yes	1	1	2	3	5	35	140	amoxicillin		amoxicillin_Potas_Clavu		cefixime		ofloxacin		norfloxacin		ciprofloxacin						amoxicillin		ciprofloxacin						anti_others	neomycin	anti_others	gentamicin	doxycycline		azithromycin		cefixime		ofloxacin
21NP10261	21NP10261	CMA		private community_pharmacy	1	12	yes	1	1	2	3	5	35	140	amoxicillin		azithromycin						norfloxacin		ciprofloxacin		ofloxacin				amoxicillin		ciprofloxacin						anti_others	neomycin	gentamicin		azithromycin				ciprofloxacin		cefixime
21NP10262	21NP10262	bachelor_in_pharmacy		private hospital_Counter	2	13	yes	1	1	2	3	1.71429	12	48	amoxicillin		azithromycin		levofloxacin						ofloxacin		ciprofloxacin				anti_others	roxithromycin	amoxicillin		clotrimazole ointment				gentamicin		cotrimoxazole		anti_others	neomycin, doxycycline	azithromycin		ciprofloxacin		ofloxacin
21NP10263	21NP10263	diploma_in_pharmacy		private hospital_Counter	2	13	yes	1	1	2	3	3	21	84	amoxicillin		azithromycin		ceftriaxone				ciprofloxacin		nitrofurantoin		ofloxacin				amoxicillin		clotrimazole ointment		ciprofloxacin				doxycycline		clindamycin		cotrimoxazole				cefixime		anti_others
21NP10264	21NP10264	diploma_in_pharmacy		private hospital_Counter	2	13	yes	1	1	2	3	7	49	196	azithromycin		amoxicillin_Potas_Clavu		cefixime				ofloxacin		nitrofurantoin		norfloxacin				cefadroxil		amoxicillin		cefpodoxime				anti_others	gentamicin,neomycin	cotrimoxazole		doxycycline		clindamycin		ceftriaxone		cefixime
21NP10265	21NP10265	diploma_in_pharmacy		private community_pharmacy	1	12	yes	1	1	2	3	5	35	140	azithromycin		amoxicillin		amoxicillin_Potas_Clavu				norfloxacin		ciprofloxacin		ofloxacin				ciprofloxacin		ofloxacin						clindamycin		gentamicin		mupirocin				cefixime		ofloxacin
21NP10266	21NP10266	diploma_in_pharmacy		private hospital_Counter	2	13	yes	1	1	2	3	8	56	224	azithromycin		amoxicillin		amoxicillin_Potas_Clavu				nitrofurantoin		ciprofloxacin						amoxicillin		ciprofloxacin						clindamycin		azithromycin						amoxicillin		clarithromycin
21NP10267	21NP10267	diploma_in_pharmacy		private hospital_Counter	2	13	no	2	0	0	0				amoxicillin		azithromycin		ampicillin				nitrofurantoin		ciprofloxacin						amoxicillin		azithromycin						cotrimoxazole		gentamicin		doxycycline				ofloxacin		ciprofloxacin
21NP10268	21NP10268	Doctor in pharmacy		private hospital_Counter	2	13	no	2	0	0	0				levofloxacin		cefixime		azithromycin				ofloxacin		cefixime		ciprofloxacin				anti_others	roxithromycin	amoxicillin_Potas_Clavu						anti_others	clotrimazole ointment	anti_others	mupirocin	azithromycin				ciprofloxacin		ofloxacin
21NP10269	21NP10269			private hospital_Counter	2	13	no	2	0	0	0				amoxicillin		azithromycin		cefixime				cefixime		cefpodoxime		amoxicillin_Potas_Clavu				amoxicillin		azithromycin		amoxicillin		ampicillin		cotrimoxazole		anti_others	mupirocin	anti_others	neomycin	anti_others	gentamicin	metronidazole		ciprofloxacin
21NP10270	21NP10270	CMA		private community_pharmacy	1	12	yes	1	2	1	3	10	70	280	azithromycin		amoxicillin		cefixime				ofloxacin		nitrofurantoin						amoxicillin		azithromycin						doxycycline		cefixime						ciprofloxacin
21NP10271	21NP10271	orientation_in_pharmacy		private community_pharmacy	1	12	yes	1	1	2	3	1	3	12	anti_others	flucloxacillin	azithromycin		amoxicillin		cefixime		ofloxacin		norfloxacin						anti_others	ampicillin and cloxacillin	azithromycin						anti_others	ampicillin and cloxacillin	cloxacillin		azithromycin				ofloxacin		cefixime
21NP10272	21NP10272	bachelor_in_pharmacy		private	1	2	yes	1	1	2	3				amoxicillin		azithromycin		amoxicillin_Potas_Clavu				nitrofurantoin		norfloxacin		ciprofloxacin				ciprofloxacin		ofloxacin								gentamicin		anti_others	neomycin	mupirocin
21NP10273	21NP10273	bachelor_in_pharmacy		private community_pharmacy	1	12	yes	1	1	2	3	2	14	56	azithromycin		amoxicillin						ciprofloxacin		ofloxacin						amoxicillin		azithromycin						gentamicin		anti_others	neomycin					metronidazole		ciprofloxacin
21NP10274	21NP10274	bachelor_in_pharmacy		private community_pharmacy	1	12	yes	1	1	2	3	6	42	168	amoxicillin		amoxicillin_Potas_Clavu		azithromycin
21NP10275	21NP10275	diploma_in_pharmacy		private community_pharmacy	1	12	yes	1	1	0	0	4	28	112	azithromycin		amoxicillin		amoxicillin_Potas_Clavu				fluconazole		cotrimoxazole		metronidazole		nitrofurantoin		ciprofloxacin		ofloxacin						cotrimoxazole		mupirocin
21NP10276	21NP10276	bachelor_in_pharmacy		private hospital_Counter	2	13	yes	1	1	2	3	2	14	56	ceftriaxone		cefuroxime		cefixime		anti_others	cefpodoxime	ciprofloxacin		ofloxacin		nitrofurantoin				azithromycin		cefadroxil		amoxicillin_Potas_Clavu				doxycycline		clindamycin		cotrimoxazole				cefixime		anti_others
21NP10277	21NP10277	edu_other	Management	private hospital_Counter	2	13	yes	1	1	2	3	8	56	224	azithromycin		amoxicillin		cefixime		amoxicillin_Potas_Clavu		nitrofurantoin		norfloxacin		ofloxacin				cefpodoxime		amoxicillin_Potas_Clavu		ciprofloxacin				azithromycin		doxycycline		clindamycin				cefixime		ofloxacin
21NP10278	21NP10278	diploma_in_pharmacy		private clinical_pharmacy	3	10	yes	1	1	2	3	2	14	56	azithromycin		amoxicillin						ciprofloxacin		norfloxacin		cefixime				azithromycin		amoxicillin						mupirocin		gentamicin		anti_others	neomycin			metronidazole		cefixime
21NP10279	21NP10279	bachelor_in_pharmacy		private hospital_Counter	2	13	yes	1	1	2	3	0.428571	3	12	azithromycin		amoxicillin_Potas_Clavu						norfloxacin		nitrofurantoin						amoxicillin_Potas_Clavu		azithromycin		cefadroxil				azithromycin		doxycycline						amoxicillin		clarithromycin
21NP10280	21NP10280	CMA		private hospital_Counter	2	13	yes	1	1	2	3	5	35	140	amoxicillin		azithromycin		amoxicillin_Potas_Clavu				nitrofurantoin		cefixime		ciprofloxacin				amoxicillin		amoxicillin_Potas_Clavu		cotrimoxazole				clindamycin		doxycycline		azithromycin				ofloxacin		cefixime
21NP10281	21NP10281	diploma_in_pharmacy		private community_pharmacy	1	12	yes	1	1	2	3	15	105	420	anti_others	ampicillin and cloxacillin	amoxicillin		azithromycin				cefixime		ofloxacin		ciprofloxacin				ciprofloxacin		ofloxacin						anti_others	neomycin	anti_others	gentamicin	azithromycin				amoxicillin		anti_others
21NP10282	21NP10282	bachelor_in_pharmacy		private community_pharmacy	1	12	yes	1	2	1	3	0.142857	1	4	azithromycin		cefixime						ofloxacin		ciprofloxacin						cefixime		azithromycin														metronidazole		ciprofloxacin
21NP10283	21NP10283	Doctor in pharmacy		private hospital_Counter	2	13	no	2	0	0	0				cefixime		amoxicillin_Potas_Clavu		cefpodoxime				norfloxacin		ofloxacin		nitrofurantoin				levofloxacin		ciprofloxacin		amoxicillin				ciprofloxacin		mupirocin		doxycycline				cefixime		ciprofloxacin
21NP10284	21NP10284	edu_other	CMLT	private clinical_pharmacy	3	10	no	2	0	0	0				azithromycin		cefixime		amoxicillin				norfloxacin		ciprofloxacin						amoxicillin								mupirocin								tinidazole		metronidazole
21NP10285	21NP10285	diploma_in_pharmacy		private hospital_Counter	2	13	no	2	0	0	0				cefixime		azithromycin		amoxicillin_Potas_Clavu				nitrofurantoin		norfloxacin		ciprofloxacin				anti_others	ampicillin and cloxacillin	azithromycin		amoxicillin				cefpodoxime		anti_others	flucloxacillin	cloxacillin				clarithromycin		amoxicillin
21NP10286	21NP10286	HA		private clinical_pharmacy	3	10	yes	1	2	1	3	5	35	140	azithromycin		amoxicillin		cefixime				ciprofloxacin		norfloxacin		ofloxacin				ciprofloxacin		amoxicillin						gentamicin		azithromycin		anti_others	neomycin			metronidazole		cefixime
21NP10287	21NP10287	edu_other	Bsc microbiologist	private clinical_pharmacy	3	10	yes	1	1	2	3	10	70	280	azithromycin		amoxicillin_Potas_Clavu		erythromycin				nitrofurantoin		ofloxacin		azithromycin				azithromycin		amoxicillin		ciprofloxacin				azithromycin		mupirocin		clindamycin				cefixime		amoxicillin
21NP10288	21NP10288	edu_other	Bachelor in education	private clinical_pharmacy	3	10	yes	1	1	2	3	5	35	140	azithromycin		amoxicillin_Potas_Clavu		cefpodoxime				levofloxacin		cefixime		azithromycin				anti_others	cefpodoxime and potassium clavulanate	ciprofloxacin		ofloxacin				azithromycin		doxycycline		mupirocin				levofloxacin		cefixime
21NP10289	21NP10289	diploma_in_pharmacy		private clinical_pharmacy	3	10	yes	1	2	1	3	2	14	56	amoxicillin_Potas_Clavu		azithromycin		cefixime				ciprofloxacin		norfloxacin						amoxicillin_Potas_Clavu		cefixime						anti_others	neomycin	gentamicin		azithromycin				ciprofloxacin		cefixime
21NP10290	21NP10290	diploma_in_pharmacy		private clinical_pharmacy	3	10	yes	1	1	2	3	5	35	140	azithromycin		amoxicillin						levofloxacin		cefixime		azithromycin				anti_others	cefpodoxime and potassium clavulanate	ciprofloxacin						azithromycin		doxycycline						cefixime		ofloxacin
21NP10291	21NP10291	orientation_in_pharmacy		private community_pharmacy	1	12	yes	1	1	2	3	1	7	28	azithromycin		amoxicillin		cefixime				ciprofloxacin		ofloxacin		levofloxacin				doxycycline		amoxicillin_Potas_Clavu						doxycycline		mupirocin						ciprofloxacin		ofloxacin
21NP10292	21NP10292	edu_other	lab technician	private hospital_Counter	2	13	yes	1	1	2	3	5	35	140	azithromycin		amoxicillin_Potas_Clavu						nitrofurantoin		ciprofloxacin		norfloxacin				amoxicillin		clotrimazole ointment		ciprofloxacin				azithromycin		doxycycline		clindamycin				amoxicillin		clindamycin
21NP10293	21NP10293	edu_other	MBS	private hospital_Counter	2	13	yes	1	1	2	3	5	35	140	azithromycin		ceftriaxone		cefixime				nitrofurantoin		ceftriaxone		ofloxacin				ceftriaxone		ciprofloxacin		ofloxacin				clindamycin		azithromycin		doxycycline				ceftriaxone		cefixime
21NP10294	21NP10294	diploma_in_pharmacy		private hospital_Counter	2	13	yes	1	1	2	3	5	35	140	azithromycin		amoxicillin_Potas_Clavu		anti_others	sulbactam and piperacillin			norfloxacin		ofloxacin		ciprofloxacin				cefpodoxime		amoxicillin_Potas_Clavu		ciprofloxacin				doxycycline		clindamycin		gentamicin		anti_others	neomycin	ceftriaxone		colistin
21NP10295	21NP10295	diploma_in_pharmacy		private hospital_Counter	2	13	yes	1	1	2	3	5	35	140	azithromycin		amoxicillin_Potas_Clavu		anti_others	sulbactam and piperacillin			norfloxacin		ofloxacin		ciprofloxacin				anti_others	cefpodoxime	amoxicillin_Potas_Clavu		ciprofloxacin				doxycycline		clindamycin		gentamicin				ceftriaxone		colistin
21NP10296	21NP10296	CMA		private hospital_Counter	2	13	yes	1	1	2	3	15	105	420	azithromycin		amoxicillin		anti_others	erythromycin			ciprofloxacin		ofloxacin						ciprofloxacin		ofloxacin		cotrimoxazole				gentamicin		anti_others	clotrimazole ointment	mupirocin				ciprofloxacin		ofloxacin
21NP10297	21NP10297	diploma_in_pharmacy		private hospital_Counter	2	13	no	2	0	0	0				amoxicillin_Potas_Clavu		cefpodoxime		cefixime				ofloxacin		norfloxacin		clarithromycin		nitrofurantoin		ciprofloxacin		cefixime		anti_others	amoxicillin_Potas_Clavu			mupirocin		ciprofloxacin		doxycycline				ciprofloxacin		cotrimoxazole
21NP10298	21NP10298	edu_other	CMLT	private clinical_pharmacy	3	10	yes	1	2	1	3	4	28	112	erythromycin		cefixime		azithromycin				ciprofloxacin																fluconazole		mupirocin						cefixime		metronidazole
21NP10299	21NP10299	bachelor_in_pharmacy		private hospital_Counter	2	13	no	2	0	0	0				azithromycin		cefadroxil		cefixime				norfloxacin		nitrofurantoin		ofloxacin				cefixime		azithromycin						anti_others	neomycin							ciprofloxacin		metronidazole
21NP10300	21NP10300	diploma_in_pharmacy		private hospital_Counter	2	13	yes	1	0	1	2	3	21	84	azithromycin		amoxicillin		amoxicillin_Potas_Clavu				ciprofloxacin		ofloxacin						amoxicillin_Potas_Clavu		cotrimoxazole						doxycycline		mupirocin		azithromycin				ciprofloxacin		ofloxacin
21NP10301	21NP10301	bachelor_in_pharmacy		private hospital_Counter	2	13	yes	1	1	2	3	10	70	280	azithromycin		amoxicillin		amoxicillin_Potas_Clavu				nitrofurantoin		ciprofloxacin						amoxicillin		azithromycin						mupirocin		doxycycline		gentamicin		anti_others	neomycin	cefixime		ceftriaxone
21NP10302	21NP10302	orientation_in_pharmacy		private community_pharmacy	1	12	yes	1	1	2	3	1	2	8	amoxicillin		azithromycin						doxycycline		amoxicillin						amoxicillin								doxycycline								ciprofloxacin		metronidazole
21NP10303	21NP10303	diploma_in_pharmacy		private hospital_Counter	2	13	no	2	0	0	0				azithromycin		amoxicillin		cloxacillin				ofloxacin		ciprofloxacin		azithromycin				clarithromycin		amoxicillin		ciprofloxacin				doxycycline		mupirocin						ciprofloxacin		cefixime
21NP10304	21NP10304	diploma_in_pharmacy		private hospital_Counter	2	13	no	2	0	0	0				azithromycin		amoxicillin		amoxicillin_Potas_Clavu				ciprofloxacin		levofloxacin		azithromycin				amoxicillin		cloxacillin		ampicillin				clarithromycin		clindamycin		azithromycin				metronidazole		amoxicillin
21NP10305	21NP10305	bachelor_in_pharmacy		private hospital_Counter	2	13	yes	1	1	2	3	0.142857	1	4	ceftriaxone		meropenem		amoxicillin_Potas_Clavu				nitrofurantoin		cefuroxime						amoxicillin_Potas_Clavu								cloxacillin		anti_others	flucloxacillin			mupirocin		ciprofloxacin		ofloxacin
21NP10306	21NP10306	orientation_in_pharmacy		private clinical_pharmacy	3	10	yes	1	1	2	3	4	28	112	azithromycin		cefixime						cefixime		ofloxacin		norfloxacin				cefpodoxime		amoxicillin_Potas_Clavu						azithromycin		doxycycline						ofloxacin		cefixime
21NP10307	21NP10307	orientation_in_pharmacy		private hospital_Counter	2	13	yes	1	1	2	3	5	35	140	azithromycin		ceftriaxone		amoxicillin_Potas_Clavu				nitrofurantoin		ciprofloxacin		ofloxacin				amoxicillin		azithromycin						clindamycin		doxycycline						ceftriaxone		ofloxacin
21NP10308	21NP10308	bachelor_in_pharmacy		private hospital_Counter	2	13	yes	1	0	0	0	2	14	56	ceftriaxone		cefazolin		cefuroxime_oral		anti_others	flucloxacillin	nitrofurantoin		ofloxacin		norfloxacin				amoxicillin_Potas_Clavu		ciprofloxacin		ceftriaxone				azithromycin		doxycycline		mupirocin				ceftriaxone		cefuroxime_oral
21NP10309	21NP10309	diploma_in_pharmacy		private hospital_Counter	2	13	yes	1	1	2	3	5	35	140	cefixime		azithromycin		cefpodoxime				nitrofurantoin		ofloxacin		cefixime				anti_others	cefpodoxime and clavulanic acid	amoxicillin		amoxicillin_Potas_Clavu				clindamycin		azithromycin		ciprofloxacin				ceftriaxone		cefixime
21NP10310	21NP10310	edu_other	BBS	private hospital_Counter	2	13	yes	1	0	0	0	0.428571	3	12	cefixime		cefpodoxime		azithromycin				norfloxacin		ceftriaxone		ofloxacin				amoxicillin		ceftriaxone		ciprofloxacin				azithromycin		mupirocin		doxycycline				ceftriaxone		cefixime
21NP10311	21NP10311	diploma_in_pharmacy		private hospital_Counter	2	13	yes	1	1	2	3	10	70	280	cefixime		azithromycin		cefpodoxime				nitrofurantoin		ofloxacin		cefixime				amoxicillin		ciprofloxacin		amoxicillin_Potas_Clavu				clindamycin		azithromycin		ciprofloxacin				ceftriaxone		cefixime
21NP10312	21NP10312	diploma_in_pharmacy		private hospital_Counter	2	13	yes	1	1	2	3	5	35	140	amoxicillin_Potas_Clavu		ceftriaxone		azithromycin		cefixime		ofloxacin		cefixime		ciprofloxacin				cefazolin		amoxicillin		ceftriaxone				azithromycin		doxycycline		clindamycin				ceftriaxone		meropenem
21NP10313	21NP10313	diploma_in_pharmacy		private hospital_Counter	2	13	yes	1	1	2	3	5	35	140	azithromycin		amoxicillin						ciprofloxacin		ofloxacin		norfloxacin				amoxicillin		cefixime						anti_others	neomycin	gentamicin						cefixime		metronidazole
21NP10314	21NP10314	bachelor_in_pharmacy		governmental hospital_Counter	4	7	yes	1	1	2	3				azithromycin		amoxicillin						ciprofloxacin
21NP10315	21NP10315	bachelor_in_pharmacy		governmental hospital_Counter	4	7	yes	1	1	2	3				azithromycin
21NP10316	21NP10316	diploma_in_pharmacy		private hospital_Counter	2	13	yes	1	2	1	3	4	28	112	ceftriaxone		azithromycin		amoxicillin				ciprofloxacin		ceftriaxone		nitrofurantoin				ciprofloxacin		ceftriaxone		amoxicillin				anti_others	mupirocin	clindamycin		doxycycline		azithromycin		cefixime		ceftriaxone
21NP10317	21NP10317	CMA		private community_pharmacy	1	12	yes	1	1	2	3	3	21	84	azithromycin		amoxicillin		cefixime				ofloxacin		ciprofloxacin		norfloxacin				azithromycin		amoxicillin		cefixime				doxycycline		anti_others	neomycin					metronidazole		amoxicillin
21NP10318	21NP10318	orientation_in_pharmacy		private clinical_pharmacy	3	10	yes	1	1	2	3	12	84	336	azithromycin		amoxicillin_Potas_Clavu		cefixime				ofloxacin		ciprofloxacin		nitrofurantoin				cefadroxil		cefixime		amoxicillin_Potas_Clavu				cefadroxil		cefixime		doxycycline				metronidazole		ofloxacin
21NP10319	21NP10319	bachelor_in_pharmacy		private hospital_Counter	2	13	yes	1	1	0	0	3	21	84	azithromycin								ofloxacin		norfloxacin						ciprofloxacin		ofloxacin						mupirocin								metronidazole		secnidazole
21NP10320	21NP10320	diploma_in_pharmacy		private hospital_Counter	2	13	yes	1	1	0	0	2	14	56	azithromycin		cefpodoxime		amoxicillin_Potas_Clavu				nitrofurantoin		ofloxacin		ciprofloxacin				amoxicillin_Potas_Clavu		cefpodoxime		azithromycin				cefadroxil		cloxacillin		mupirocin		anti_others	flucloxacillin	ciprofloxacin		ofloxacin
21NP10321	21NP10321	Bachelor in public health		private hospital_Counter	2	13	no	2	0	0	0				azithromycin		amoxicillin		cefixime				norfloxacin		cefuroxime		cefadroxil				azithromycin		amoxicillin_Potas_Clavu						mupirocin		anti_others	neomycin					ciprofloxacin		anti_others
21NP10322	21NP10322	diploma_in_pharmacy		governmental hospital_Counter	4	7	yes	1	1	2	3
21NP10323	21NP10323	orientation_in_pharmacy		private community_pharmacy	1	12	yes	1	2	1	3	5	35	140	azithromycin		amoxicillin		cefixime		azithromycin		norfloxacin								azithromycin								mupirocin		doxycycline						ciprofloxacin
21NP10324	21NP10324	bachelor_in_pharmacy		private hospital_Counter	2	13	no	2	0	0	0				azithromycin		ceftriaxone						ciprofloxacin		amoxicillin						ciprofloxacin								linezolid		mupirocin						metronidazole
21NP10325	21NP10325	orientation_in_pharmacy		private community_pharmacy	1	12	yes	1	0	2	1	2	14	56	amoxicillin		azithromycin		anti_others	amoxicillin and cloxacillin			cefixime		ciprofloxacin		norfloxacin				amoxicillin		anti_others	amoxicillin and cloxacillin	cefixime				cloxacillin		anti_others	acyclovir	doxycycline				ciprofloxacin		metronidazole
21NP10326	21NP10326	CMA		private hospital_Counter	2	13	yes	1	0	1	2	5	35	140	azithromycin		amoxicillin		amoxicillin_Potas_Clavu				norfloxacin		azithromycin		ciprofloxacin				amoxicillin_Potas_Clavu		cefadroxil						cefadroxil		mupirocin		anti_others	neomycin			ciprofloxacin		norfloxacin
21NP10327	21NP10327	bachelor_in_pharmacy		private clinical_pharmacy	3	10	yes	1	1	2	3	5	35	140	azithromycin		amoxicillin		cefixime				ofloxacin		norfloxacin		ciprofloxacin				anti_others	ciprofloxacin	ofloxacin		amoxicillin				azithromycin		doxycycline		mupirocin				tinidazole		metronidazole
21NP10328	21NP10328	CMA		private clinical_pharmacy	3	10	yes	1	0	2	1	2	14	56	amoxicillin		azithromycin		cefixime				ciprofloxacin		cefixime		norfloxacin				amoxicillin		anti_others	ampicillin and cloxacillin	cefixime				cloxacillin		amoxicillin		cefixime				amoxicillin		anti_others
21NP10329	21NP10329	edu_other	+2 management and commerce	private	1	2	yes	1	0	1	2	4	28	112	azithromycin		cefixime		amoxicillin				ciprofloxacin		azithromycin		ofloxacin				cefadroxil		amoxicillin		anti_others	ciprofloxacin			cefadroxil		mupirocin		anti_others	neomycin			cefixime		norfloxacin
21NP10330	21NP10330	orientation_in_pharmacy		private hospital_Counter	2	13	yes	1	1	2	3	15	105	420	azithromycin		anti_others	roxithromycin	amoxicillin_Potas_Clavu				norfloxacin		nitrofurantoin		ofloxacin				ciprofloxacin		amoxicillin		azithromycin				azithromycin		doxycycline		clindamycin				cefixime		ofloxacin
21NP10331	21NP10331	edu_other	BBS	governmental hospital_Counter	4	7	yes	1	0	0	0	6	42	168	azithromycin		ceftriaxone		cefixime				nitrofurantoin		norfloxacin		ceftriaxone				cotrimoxazole		ceftriaxone		ciprofloxacin				azithromycin		doxycycline		mupirocin				cefixime		cefazolin
21NP10332	21NP10332	diploma_in_pharmacy		private hospital_Counter	2	13	yes	1	0	0	0	8	56	224	azithromycin		ceftriaxone		cefixime				ceftriaxone		norfloxacin		nitrofurantoin				ciprofloxacin		amoxicillin_Potas_Clavu		cotrimoxazole		ceftriaxone		mupirocin		azithromycin		doxycycline				ceftriaxone		piperacillin_tazobactam
21NP10333	21NP10333	diploma_in_pharmacy		private hospital_Counter	2	13	yes	1	0	0	0	10	70	280	azithromycin		amoxicillin_Potas_Clavu		ceftriaxone				nitrofurantoin		ceftriaxone		norfloxacin				ciprofloxacin		ceftriaxone		azithromycin				azithromycin		doxycycline		mupirocin				cefixime		cefazolin
21NP10334	21NP10334	diploma_in_pharmacy		private hospital_Counter	2	13	yes	1	0	0	0	10	70	280	cefixime		azithromycin		amoxicillin_Potas_Clavu				ciprofloxacin		ofloxacin		nitrofurantoin				amoxicillin_Potas_Clavu		ciprofloxacin		ceftriaxone				azithromycin		doxycycline		clindamycin				cefixime		clarithromycin
21NP10335	21NP10335	CMA		private hospital_Counter	2	13	yes	1	0	0	0	10	70	280	azithromycin		ceftriaxone		cefixime				norfloxacin		ofloxacin		ciprofloxacin				ciprofloxacin		amoxicillin_Potas_Clavu		ceftriaxone				clindamycin		doxycycline		azithromycin				cefixime		ceftriaxone
21NP10336	21NP10336	diploma_in_pharmacy		private hospital_Counter	2	13	yes	1	0	0	0	10	70	280	azithromycin		cefixime		ceftriaxone				norfloxacin		ciprofloxacin		ceftriaxone				ceftriaxone		clotrimazole ointment		amoxicillin				azithromycin		doxycycline		mupirocin				ofloxacin		cefixime
21NP10337	21NP10337	diploma_in_pharmacy		private hospital_Counter	2	13	yes	1	1	2	3	10	70	280	azithromycin		ceftriaxone		cefixime				norfloxacin		ciprofloxacin		ceftriaxone				ceftriaxone		amoxicillin		cotrimoxazole				clindamycin		doxycycline		azithromycin				ceftriaxone		ofloxacin
21NP10338	21NP10338	orientation_in_pharmacy		private hospital_Counter	2	13	yes	1	0	0	0	10	70	280	azithromycin		amoxicillin_Potas_Clavu		cefixime				ciprofloxacin		nitrofurantoin		norfloxacin				amoxicillin_Potas_Clavu		ciprofloxacin		ceftriaxone				doxycycline		mupirocin		azithromycin				cefixime		ceftriaxone
21NP10339	21NP10339	diploma_in_pharmacy		private hospital_Counter	2	13	yes	1	1	2	3	5	35	140	azithromycin		amoxicillin		amoxicillin_Potas_Clavu				nitrofurantoin		ciprofloxacin						amoxicillin		azithromycin		ciprofloxacin				doxycycline		clindamycin		azithromycin				ceftriaxone		cefixime
21NP10340	21NP10340	diploma_in_pharmacy		private hospital_Counter	2	13	yes	1	1	2	3	10	70	280	azithromycin		amoxicillin_Potas_Clavu		ceftriaxone		cefixime		ofloxacin		nitrofurantoin		ciprofloxacin		ceftriaxone		ciprofloxacin		amoxicillin		ceftriaxone				azithromycin		mupirocin		doxycycline				ceftriaxone		cefixime
21NP10341	21NP10341	orientation_in_pharmacy		private hospital_Counter	2	13	yes	1	0	1	2	0.571429	4	16	azithromycin		amoxicillin		norfloxacin				azithromycin		ofloxacin		ciprofloxacin				amoxicillin_Potas_Clavu		doxycycline		amoxicillin				cloxacillin		anti_others	flucloxacillin	cotrimoxazole				clarithromycin		metronidazole
21NP10342	21NP10342	orientation_in_pharmacy		private	1	2	yes	1	3	1	2	0.285714	2	8	azithromycin		amoxicillin		cefixime				cefadroxil		ofloxacin		norfloxacin				azithromycin		cloxacillin		cefixime				cloxacillin		anti_others	ampicillin and cloxacillin	amoxicillin				metronidazole		ofloxacin
21NP10343	21NP10343	diploma_in_pharmacy		private hospital_Counter	2	13	yes	1	0	1	2	6	42	168	azithromycin		amoxicillin		cefixime				ofloxacin		norfloxacin		cefadroxil				azithromycin		ciprofloxacin		cefixime				cloxacillin		amoxicillin						metronidazole		azithromycin
21NP10344	21NP10344	diploma_in_pharmacy		private community_pharmacy	1	12	yes	1	0	1	2	10	70	280	amoxicillin		cefixime		azithromycin		anti_others	roxithromycin	ofloxacin		nitrofurantoin		doxycycline				amoxicillin_Potas_Clavu		cefadroxil		cephalexin				doxycycline		cefadroxil		cloxacillin				ofloxacin		norfloxacin
21NP10345	21NP10345	CMA		private hospital_Counter	2	13	yes	1	0	1	2	2	14	56	amoxicillin		azithromycin		amoxicillin_Potas_Clavu				ofloxacin		norfloxacin		cotrimoxazole				amoxicillin_Potas_Clavu		cloxacillin						cloxacillin								metronidazole		azithromycin
21NP10346	21NP10346	diploma_in_pharmacy		private hospital_Counter	2	13	yes	1	0	1	2	1	7	28	amoxicillin		azithromycin		cefixime				ofloxacin		ciprofloxacin		cefixime				cefixime		ciprofloxacin						cloxacillin		anti_others	ampicillin and cloxacillin					metronidazole		cefixime
21NP10347	21NP10347	diploma_in_pharmacy		private community_pharmacy	1	12	yes	1	2	1	3	5	35	140	amoxicillin		azithromycin		cefixime				ofloxacin		ciprofloxacin						ciprofloxacin								mupirocin		bacitracin zinc and polymyxin B sulfate						ciprofloxacin		metronidazole
21NP10348	21NP10348	diploma_in_pharmacy		private community_pharmacy	1	12	yes	1	2	1	3	8	56	224	amoxicillin		azithromycin		cefixime				ciprofloxacin		ofloxacin		nitrofurantoin		cefixime		amoxicillin		amoxicillin_Potas_Clavu		azithromycin				doxycycline		cefadroxil		mupirocin				ciprofloxacin
21NP10349	21NP10349	orientation_in_pharmacy		private community_pharmacy	1	12	yes	1	2	1	3	10	70	280	amoxicillin		azithromycin		cefixime				ciprofloxacin		cefixime		nitrofurantoin				amoxicillin_Potas_Clavu		cefixime		amoxicillin				doxycycline		azithromycin		mupirocin				ciprofloxacin
21NP10350	21NP10350	diploma_in_pharmacy		private clinical_pharmacy	3	10	yes	1	3	1	2	4	28	112	anti_others	amoxicillin and cloxacillin	amoxicillin		azithromycin		cefixime		ofloxacin		norfloxacin		cefuroxime				amoxicillin_Potas_Clavu		cefixime						doxycycline		azithromycin		mupirocin				ciprofloxacin
21NP10351	21NP10351	orientation_in_pharmacy		private community_pharmacy	1	12	yes	1	1	2	3	4	28	112	amoxicillin		azithromycin		anti_others	ampicillin and cloxacillin			ciprofloxacin		ofloxacin		norfloxacin				anti_others	ampicillin and cloxacillin	amoxicillin						cloxacillin								ciprofloxacin		metronidazole
21NP10352	21NP10352	diploma_in_pharmacy		private clinical_pharmacy	3	10	yes	1	1	2	3	6	42	168	azithromycin		amoxicillin						ciprofloxacin		ofloxacin						amoxicillin		cloxacillin						cloxacillin		doxycycline						metronidazole		tinidazole
21NP10353	21NP10353	CMA		private clinical_pharmacy	3	10	yes	1	1	2	3	10	70	280	amoxicillin		azithromycin		amoxicillin_Potas_Clavu				ciprofloxacin		levofloxacin		ofloxacin				anti_others	ampicillin and cloxacillin	ciprofloxacin		ofloxacin				doxycycline		anti_others	neomycin	gentamicin				metronidazole		cefixime
21NP10354	21NP10354	HA		private community_pharmacy	1	12	yes	1	1	2	3	3	21	84	azithromycin		amoxicillin		amoxicillin_Potas_Clavu				norfloxacin		ofloxacin		nitrofurantoin				cefpodoxime		azithromycin		amoxicillin_Potas_Clavu				doxycycline		clarithromycin		azithromycin				ofloxacin		cefixime
21NP10355	21NP10355	CMA		private clinical_pharmacy	3	10	yes	1	1	2	3	3	21	84	azithromycin		amoxicillin		amoxicillin_Potas_Clavu				norfloxacin		anti_others	flucloxacillin	ciprofloxacin				azithromycin		amoxicillin		ciprofloxacin				cotrimoxazole		anti_others	neomycin	gentamicin				metronidazole		cefixime
21NP10356	21NP10356	bachelor_in_pharmacy		private community_pharmacy	1	12	yes	1	0	1	2	5	35	140	azithromycin		cefixime		amoxicillin				norfloxacin		ofloxacin		ciprofloxacin				cefixime		amoxicillin		amoxicillin_Potas_Clavu				amoxicillin		amoxicillin_Potas_Clavu		cefixime				anti_others	ampicillin and cloxacillin	metronidazole
21NP10357	21NP10357	orientation_in_pharmacy		private community_pharmacy	1	12	yes	1	0	1	2	5	35	140	cefixime		azithromycin		amoxicillin				ciprofloxacin		ofloxacin		cloxacillin				anti_others	ampicillin and cloxacillin	cefixime		doxycycline				cephalexin		cloxacillin		amoxicillin				cephalexin		amoxicillin
21NP10358	21NP10358	orientation_in_pharmacy		private community_pharmacy	1	12	yes	1	0	1	2	6	42	168	azithromycin		amoxicillin		cefixime				norfloxacin		ofloxacin		ciprofloxacin				cloxacillin		anti_others	ampicillin and cloxacillin	cefixime				amoxicillin		anti_others	ampicillin and cloxacillin	cephalexin				levofloxacin		amoxicillin
21NP10359	21NP10359	diploma_in_pharmacy		private community_pharmacy	1	12	yes	1	2	1	3	10	70	280	azithromycin		amoxicillin		amoxicillin_Potas_Clavu				ciprofloxacin		norfloxacin		ofloxacin				amoxicillin		ciprofloxacin		cefixime				azithromycin		clindamycin		mupirocin				metronidazole		cefixime
21NP10360	21NP10360	diploma_in_pharmacy		private community_pharmacy	1	12	yes	1	2	1	3	6	42	168	amoxicillin_Potas_Clavu		azithromycin		cefixime				amoxicillin_Potas_Clavu		ciprofloxacin		doxycycline		norfloxacin		amoxicillin		cefpodoxime		azithromycin				azithromycin		doxycycline		cefpodoxime				tinidazole		cefixime
21NP10361	21NP10361	edu_other	ISC	private clinical_pharmacy	3	10	yes	1	1	2	3	2	14	56	amoxicillin		azithromycin		cefixime				ofloxacin		norfloxacin		nitrofurantoin				amoxicillin		azithromycin						azithromycin		doxycycline		anti_others	neomycin			ofloxacin		ciprofloxacin
21NP10362	21NP10362	diploma_in_pharmacy		private clinical_pharmacy	3	10	yes	1	1	2	3	5	35	140	cefixime		cefpodoxime		azithromycin				ciprofloxacin		ofloxacin		norfloxacin				azithromycin		cefpodoxime						cefadroxil		doxycycline						cefixime		metronidazole
21NP10363	21NP10363	diploma_in_pharmacy		private clinical_pharmacy	3	10	yes	1	1	2	3	15	105	420	azithromycin		amoxicillin		cefixime				ciprofloxacin		ofloxacin		cefixime				amoxicillin_Potas_Clavu		cefpodoxime		anti_others	cefpodoxime and clavulanic acid			cefadroxil		mupirocin		anti_others	neomycin			ofloxacin		ciprofloxacin
21NP10364	21NP10364	edu_other	+2 management	private hospital_Counter	2	13	yes	1	1	2	3	20	140	560	amoxicillin_Potas_Clavu		azithromycin		cefixime				norfloxacin		ciprofloxacin						azithromycin		amoxicillin		ciprofloxacin				azithromycin		doxycycline		clindamycin				ceftriaxone		cefixime
21NP10365	21NP10365	diploma_in_pharmacy		private hospital_Counter	2	13	yes	1	1	2	3	30	210	840	azithromycin		amoxicillin_Potas_Clavu		anti_others	roxithromycin			nitrofurantoin		ciprofloxacin		norfloxacin				amoxicillin		ciprofloxacin		cotrimoxazole				doxycycline		azithromycin		clindamycin				cefixime		ceftriaxone
21NP10366	21NP10366	bachelor_in_pharmacy		private hospital_Counter	2	13	yes	1	1	2	3	20	140	560	azithromycin		anti_others	erythromycin	amoxicillin_Potas_Clavu				nitrofurantoin		norfloxacin		ofloxacin				ciprofloxacin		amoxicillin		ceftriaxone				doxycycline		clindamycin		azithromycin		cefadroxil		cefixime		ceftriaxone
21NP10367	21NP10367	edu_other	BSW( bachelor in social work)	private hospital_Counter	2	13	yes	1	1	2	3	30	210	840	anti_others	roxithromycin	azithromycin		amoxicillin_Potas_Clavu				norfloxacin		nitrofurantoin		ofloxacin				ciprofloxacin		amoxicillin						azithromycin		doxycycline		clindamycin		mupirocin		cefixime		ceftriaxone
21NP10368	21NP10368	diploma_in_pharmacy		private hospital_Counter	2	13	yes	1	1	2	3	20	140	560	azithromycin		cefixime		amoxicillin_Potas_Clavu				nitrofurantoin		norfloxacin		ciprofloxacin				amoxicillin		ciprofloxacin		ceftriaxone				doxycycline		clindamycin		azithromycin				ceftriaxone		ofloxacin
21NP10369	21NP10369	diploma_in_pharmacy		private hospital_Counter	2	13	yes	1	1	2	3	10	70	280	azithromycin		anti_others	roxithromycin	amoxicillin_Potas_Clavu				ciprofloxacin		norfloxacin		ofloxacin				amoxicillin_Potas_Clavu		azithromycin		cefadroxil				azithromycin		cefadroxil		anti_others	ampicillin and cloxacillin			metronidazole		ciprofloxacin
21NP10370	21NP10370	diploma_in_pharmacy		private hospital_Counter	2	13	yes	1	0	1	2	5	35	140	cefpodoxime		azithromycin		cefixime		amoxicillin_Potas_Clavu		nitrofurantoin		norfloxacin						azithromycin		ofloxacin						doxycycline		clindamycin		mupirocin				ofloxacin		metronidazole
21NP10371	21NP10371	CMA		private community_pharmacy	1	12	yes	1	1	2	3	4	28	112	amoxicillin		azithromycin		amoxicillin_Potas_Clavu				ciprofloxacin		norfloxacin		nitrofurantoin				amoxicillin		anti_others	ciprofloxacin	cefpodoxime				cotrimoxazole		mupirocin		azithromycin				metronidazole		tinidazole
21NP10372	21NP10372	edu_other	Management	private community_pharmacy	1	12	yes	1	2	1	3	3	21	84	azithromycin		amoxicillin		cefixime				ciprofloxacin		norfloxacin		ofloxacin				amoxicillin		amoxicillin_Potas_Clavu						doxycycline		mupirocin		azithromycin				cefixime		ciprofloxacin
21NP10373	21NP10373	bachelor_in_pharmacy		private community_pharmacy	1	12	yes	1	2	1	3	10	70	280	azithromycin		amoxicillin		amoxicillin_Potas_Clavu				norfloxacin		nitrofurantoin		ofloxacin		ciprofloxacin		cefixime		ciprofloxacin		amoxicillin				azithromycin		mupirocin		clindamycin				ciprofloxacin		cefixime
21NP10374	21NP10374	bachelor_in_pharmacy		private hospital_Counter	2	13	yes	1	1	2	3	10	70	280	amoxicillin_Potas_Clavu		azithromycin		clarithromycin				norfloxacin		ciprofloxacin		nitrofurantoin				azithromycin		clarithromycin		cloxacillin		anti_others	chloramphenical and polymyxin B sulphate	itraconazole		fluconazole		anti_others	clotrimazole ointment			ciprofloxacin		cefixime
21NP10375	21NP10375	bachelor_in_pharmacy		private hospital_Counter	2	13	yes	1	1	2	3	10	70	280	azithromycin		amoxicillin		cefixime				norfloxacin		ciprofloxacin		nitrofurantoin				azithromycin		anti_others	roxithromycin	amoxicillin				fluconazole		anti_others	terbinafine	doxycycline				cefixime		amoxicillin_Potas_Clavu
21NP10376	21NP10376	CMA		private hospital_Counter	2	13	yes	1	1	2	3	10	70	280	azithromycin		amoxicillin		cefixime				norfloxacin		ciprofloxacin		ofloxacin				anti_others	ampicillin and cloxacillin							doxycycline								amoxicillin		ciprofloxacin
21NP10377	21NP10377	diploma_in_pharmacy		private community_pharmacy	1	12	yes	1	1	2	0	7	49	196	amoxicillin_Potas_Clavu		azithromycin		cefixime				ofloxacin		ciprofloxacin		norfloxacin				ciprofloxacin								cloxacillin		cotrimoxazole
21NP10378	21NP10378	CMA		governmental private community_pharmacy	4	8	no	2	0	0	0				amoxicillin		azithromycin						ciprofloxacin		cefixime						amoxicillin		ciprofloxacin						cloxacillin		anti_others	ampicillin and cloxacillin	anti_others	flucloxacillin			metronidazole		ciprofloxacin
21NP10379	21NP10379	diploma_in_pharmacy		private clinical_pharmacy	3	10	yes	1	1	2	3	3	21	84	cefixime		amoxicillin_Potas_Clavu		ceftriaxone				ciprofloxacin		ofloxacin		nitrofurantoin				azithromycin		amoxicillin_Potas_Clavu		cefixime				azithromycin		doxycycline		clindamycin				cefixime		cefuroxime_oral
21NP10380	21NP10380	diploma_in_pharmacy		private clinical_pharmacy	3	10	yes	1	1	2	3	3	21	84	cefixime		anti_others	tazobactam (injection)	ceftriaxone				ciprofloxacin		ofloxacin		levofloxacin				ciprofloxacin		ofloxacin						azithromycin		anti_others	clarithromycin	doxycycline				amoxicillin		anti_others
21NP10381	21NP10381	bachelor_in_pharmacy		private clinical_pharmacy	3	10	yes	1	1	2	3	3	21	84	cefixime		amoxicillin		cefuroxime_oral				ofloxacin		ciprofloxacin		levofloxacin				cefixime		azithromycin		ciprofloxacin				anti_others	clarithromycin	clindamycin		gentamicin		doxycycline		metronidazole		ciprofloxacin
21NP10382	21NP10382	diploma_in_pharmacy		private clinical_pharmacy	3	10	yes	1	1	2	3	3	21	84	amoxicillin		ceftriaxone		azithromycin				norfloxacin		ciprofloxacin		ceftriaxone				amoxicillin		ceftriaxone		anti_others	amoxicillin and cloxacillin			doxycycline		cefadroxil						metronidazole		tinidazole
21NP10383	21NP10383	diploma_in_pharmacy		private clinical_pharmacy	3	10	yes	1	1	2	3	3	21	84	cefixime		amoxicillin		ofloxacin				cefixime		ampicillin		ciprofloxacin				azithromycin		ciprofloxacin		ofloxacin				doxycycline		azithromycin		clindamycin				cefixime		azithromycin
21NP10384	21NP10384	bachelor_in_pharmacy		private community_pharmacy	1	12	yes	1	2	1	3	4	28	112	azithromycin		amoxicillin		cefixime				ciprofloxacin		ofloxacin		levofloxacin				cefixime		amoxicillin		cefpodoxime				azithromycin		anti_others	gentamicin	anti_others	neomycin			clarithromycin		tinidazole
21NP10385	21NP10385	bachelor_in_pharmacy		private community_pharmacy	1	12	yes	1	2	1	3	5	35	140	azithromycin		amoxicillin		cefixime				ciprofloxacin		ofloxacin		levofloxacin				cefixime		amoxicillin		cefpodoxime				azithromycin		anti_others	gentamicin	anti_others	neomycin			clarithromycin		ofloxacin
21NP10386	21NP10386	diploma_in_pharmacy		private community_pharmacy	1	12	yes	1	2	1	3	5	35	140	azithromycin		amoxicillin		cefixime				ciprofloxacin		norfloxacin		ofloxacin				amoxicillin		ciprofloxacin		azithromycin				doxycycline		azithromycin		mupirocin				cefixime		ofloxacin
21NP10387	21NP10387	diploma_in_pharmacy		private community_pharmacy	1	12	yes	1	1	2	3	4	28	112	amoxicillin_Potas_Clavu		azithromycin		cefixime				cefixime		ciprofloxacin		ofloxacin				azithromycin		levofloxacin		ciprofloxacin				doxycycline		clindamycin		cotrimoxazole				ofloxacin		cefixime
21NP10388	21NP10388	diploma_in_pharmacy		private community_pharmacy	1	12	yes	1	1	2	3	10	70	280	amoxicillin		azithromycin		amoxicillin_Potas_Clavu				norfloxacin		cefixime		ciprofloxacin				amoxicillin		ciprofloxacin		anti_others	gentamicin			doxycycline		erythromycin		cloxacillin				levofloxacin		ciprofloxacin
21NP10389	21NP10389	diploma_in_pharmacy		private hospital_Counter	2	13	yes	1	2	1	3	4	28	112	azithromycin		amoxicillin		cefixime				ofloxacin		ciprofloxacin						azithromycin		ampicillin						doxycycline		ampicillin						metronidazole		ofloxacin
21NP10390	21NP10390	diploma_in_pharmacy		private hospital_Counter	2	13	yes	1	0	1	0	4	28	112	cefixime		azithromycin		amoxicillin				levofloxacin		ofloxacin						azithromycin		amoxicillin_Potas_Clavu						doxycycline								anti_others	ornidazole
21NP10391	21NP10391	diploma_in_pharmacy		private hospital_Counter clinical_pharmacy	2	14	yes	1	1	2	3	10	70	280	azithromycin		amoxicillin_Potas_Clavu		cefixime				ciprofloxacin		ofloxacin		norfloxacin				azithromycin		amoxicillin		ciprofloxacin				doxycycline		azithromycin		mupirocin				cefixime		ofloxacin
21NP10392	21NP10392	diploma_in_pharmacy		private hospital_Counter clinical_pharmacy	2	14	yes	1	1	2	3	5	35	140	azithromycin		amoxicillin		cefixime				ciprofloxacin		norfloxacin		ofloxacin				amoxicillin		cefixime		ceftriaxone				azithromycin		doxycycline		anti_others	gentamicin			cefixime		ceftriaxone
21NP10393	21NP10393	diploma_in_pharmacy		private	1	2	yes	1	1	2	3	15	105	420	azithromycin		ceftriaxone		anti_others	roxithromycin			amoxicillin		ciprofloxacin		ofloxacin		nitrofurantoin		amoxicillin		cotrimoxazole						azithromycin		clindamycin		amoxicillin				cefixime		ofloxacin
21NP10394	21NP10394	diploma_in_pharmacy		private hospital_Counter	2	13	yes	1	1	2	3	20	140	560	amoxicillin_Potas_Clavu		azithromycin		cefixime				nitrofurantoin		ofloxacin		norfloxacin				amoxicillin		azithromycin		ciprofloxacin				doxycycline		clindamycin		azithromycin				cefixime		ceftriaxone
21NP10395	21NP10395	CMA		private hospital_Counter	2	13	yes	1	1	2	3	20	140	560	azithromycin		amoxicillin		anti_others	roxithromycin			norfloxacin		ciprofloxacin		nitrofurantoin				amoxicillin		azithromycin		ciprofloxacin				doxycycline		azithromycin						ceftriaxone		ofloxacin
21NP10396	21NP10396	diploma_in_pharmacy		private hospital_Counter	2	13	yes	1	2	1	3	10	70	280	azithromycin		cefixime		amoxicillin				norfloxacin		ciprofloxacin		nitrofurantoin				amoxicillin		ciprofloxacin		azithromycin				azithromycin		mupirocin		gentamicin				tinidazole		cefixime
21NP10397	21NP10397	edu_other	Bachelor in management	private hospital_Counter	2	13	yes	1	1	2	3	15	105	420	azithromycin		amoxicillin_Potas_Clavu		anti_others	roxithromycin			amoxicillin		ciprofloxacin		ofloxacin				amoxicillin		azithromycin		cotrimoxazole				anti_others	clindamycin	mupirocin		azithromycin				ceftriaxone		cefixime
21NP10398	21NP10398	diploma_in_pharmacy		private hospital_Counter	2	13	yes	1	1	2	3	5	35	140	amoxicillin_Potas_Clavu		azithromycin		cefixime				ciprofloxacin		nitrofurantoin		norfloxacin				amoxicillin		azithromycin		ciprofloxacin				doxycycline		azithromycin		clindamycin				ceftriaxone		ofloxacin
21NP10399	21NP10399	orientation_in_pharmacy		private hospital_Counter	2	13	yes	1	2	1	3	10	70	280	azithromycin		amoxicillin_Potas_Clavu		cefixime				norfloxacin		ciprofloxacin		nitrofurantoin				amoxicillin		ciprofloxacin		cotrimoxazole				doxycycline		azithromycin		clindamycin				cefixime		ceftriaxone
21NP10400	21NP10400	bachelor_in_pharmacy		private hospital_Counter	2	13	yes	1	1	2	3	10	70	280	azithromycin		amoxicillin		amoxicillin_Potas_Clavu				norfloxacin		ciprofloxacin		nitrofurantoin				amoxicillin		azithromycin		ciprofloxacin				doxycycline		azithromycin		clindamycin				ceftriaxone		cefixime
21NP10401	21NP10401	CMA		private hospital_Counter	2	13	yes	1	1	2	3	20	140	560	azithromycin		cefixime		amoxicillin_Potas_Clavu				norfloxacin		ciprofloxacin		ofloxacin				amoxicillin		azithromycin						azithromycin		doxycycline						cefixime		ofloxacin
21NP10402	21NP10402	CMA		private community_pharmacy	1	12	yes	1	1	2	3	2	14	56	amoxicillin		azithromycin		amoxicillin_Potas_Clavu				norfloxacin		nitrofurantoin		ciprofloxacin				amoxicillin		ciprofloxacin						clindamycin		mupirocin		ciprofloxacin		cloxacillin		ciprofloxacin
21NP10403	21NP10403	diploma_in_pharmacy		private hospital_Counter	2	13	yes	1	1	2	3	20	140	560	azithromycin		cefixime		amoxicillin_Potas_Clavu				norfloxacin		nitrofurantoin		ciprofloxacin				amoxicillin		azithromycin		ciprofloxacin				azithromycin		doxycycline		clindamycin				ceftriaxone		ofloxacin
21NP10404	21NP10404	diploma_in_pharmacy		private hospital_Counter	2	13	yes	1	1	2	3	15	105	420	azithromycin		amoxicillin		anti_others	roxithromycin			norfloxacin		ciprofloxacin		nitrofurantoin				ciprofloxacin		azithromycin		amoxicillin				clindamycin		azithromycin		doxycycline				cefixime		ceftriaxone
21NP10405	21NP10405	orientation_in_pharmacy		private community_pharmacy	1	12	yes	1	2	1	3	5	35	140	amoxicillin		azithromycin		amoxicillin_Potas_Clavu				norfloxacin		ofloxacin		nitrofurantoin				cefadroxil		anti_others	ampicillin and cloxacillin	azithromycin				cefadroxil		cloxacillin						ofloxacin		cefixime
21NP10406	21NP10406	diploma_in_pharmacy		private clinical_pharmacy	3	10	yes	1	3	1	2	2	14	56	azithromycin		amoxicillin		amoxicillin_Potas_Clavu				cefixime		ofloxacin		ciprofloxacin				azithromycin		anti_others	erythromycin	ciprofloxacin				anti_others	flucloxacillin	anti_others	ampicillin and cloxacillin	cefpodoxime				anti_others	chloramphenicol	metronidazole
21NP10407	21NP10407	diploma_in_pharmacy		private hospital_Counter clinical_pharmacy	2	14	yes	1	3	1	2	3	21	84	amoxicillin		amoxicillin_Potas_Clavu		azithromycin				cefixime		ciprofloxacin		anti_others	ampicillin and cloxacillin			ciprofloxacin		ofloxacin		amoxicillin				doxycycline		anti_others	amoxicillin and cloxacillin	mupirocin				clarithromycin		amoxicillin
21NP10408	21NP10408	HA		private hospital_Counter clinical_pharmacy	2	14	yes	1	3	1	2	3	21	84	azithromycin		cefixime		cefadroxil				cefixime		doxycycline		norfloxacin				cefixime		amoxicillin_Potas_Clavu		azithromycin				cloxacillin		cefadroxil						metronidazole		ciprofloxacin
21NP10409	21NP10409	ANM		governmental community_pharmacy	4	6	yes	1	2	1	3	0.285714	2	8	azithromycin		cefixime		cotrimoxazole				azithromycin		tinidazole		metronidazole				amoxicillin		cloxacillin		ciprofloxacin				cloxacillin		cotrimoxazole		ciprofloxacin				ciprofloxacin		metronidazole
21NP10410	21NP10410	CMA		governmental community_pharmacy	4	6	no	2	0	0	0				amoxicillin		azithromycin						ciprofloxacin		cotrimoxazole						amoxicillin		azithromycin						cotrimoxazole		amoxicillin		azithromycin				ciprofloxacin		metronidazole
21NP10411	21NP10411	orientation_in_pharmacy		private community_pharmacy	1	12	yes	1	1	2	3	4	28	112	amoxicillin		azithromycin						ofloxacin		norfloxacin		ciprofloxacin				amoxicillin		cloxacillin		cefadroxil				cefadroxil		cefixime						metronidazole		ciprofloxacin
21NP10412	21NP10412	diploma_in_pharmacy		private hospital_Counter	2	13	yes	1	3	1	2	2	14	56	azithromycin		cefixime		cefpodoxime				cefixime		ofloxacin		norfloxacin				azithromycin		cefixime		amoxicillin_Potas_Clavu				cefadroxil		cloxacillin						ciprofloxacin		metronidazole
21NP10413	21NP10413	orientation_in_pharmacy		private community_pharmacy	1	12	yes	1	1	2	3	5	35	140	azithromycin		amoxicillin		amoxicillin_Potas_Clavu				ciprofloxacin		ofloxacin		norfloxacin				amoxicillin		azithromycin						doxycycline		azithromycin						cefixime		ofloxacin
21NP10414	21NP10414	bachelor_in_pharmacy		private	1	2	yes	1	1	2	3	7	49	196	azithromycin		amoxicillin		cefixime				cefixime		norfloxacin						azithromycin		amoxicillin						doxycycline		azithromycin		clindamycin				cefixime		amoxicillin
21NP10415	21NP10415	HA		private community_pharmacy	1	12	yes	1	1	2	3	2	14	56	amoxicillin		cefixime		azithromycin				norfloxacin		levofloxacin		ciprofloxacin				cefixime		anti_others	ampicillin and cloxacillin	ofloxacin				cloxacillin		cefixime		doxycycline				metronidazole		ofloxacin
21NP10416	21NP10416	orientation_in_pharmacy		private community_pharmacy	1	12	yes	1	1	2	3	0.714286	5	20	cefixime		azithromycin		amoxicillin				ofloxacin		ciprofloxacin		norfloxacin				anti_others	ampicillin and cloxacillin	amoxicillin		azithromycin				anti_others	ampicillin and cloxacillin	clindamycin		doxycycline				ciprofloxacin		azithromycin
21NP10417	21NP10417	orientation_in_pharmacy		private community_pharmacy	1	12	yes	1	1	2	3	10	70	280	amoxicillin		azithromycin		amoxicillin_Potas_Clavu				ofloxacin		ciprofloxacin						amoxicillin		azithromycin		amoxicillin_Potas_Clavu				cefadroxil		doxycycline		clindamycin				ofloxacin		ciprofloxacin
21NP10418	21NP10418	bachelor_in_pharmacy		private community_pharmacy	1	12	yes	1	2	1	3	2	14	56	amoxicillin		amoxicillin_Potas_Clavu		cefpodoxime				ofloxacin		cefixime		azithromycin				ciprofloxacin								doxycycline		fluconazole						metronidazole		tinidazole
21NP10419	21NP10419	CMA		private community_pharmacy	1	12	yes	1	1	2	3	10	70	280	cefpodoxime		amoxicillin		amoxicillin_Potas_Clavu				ofloxacin		cefixime		azithromycin				ciprofloxacin								doxycycline		fluconazole						metronidazole		tinidazole
21NP10420	21NP10420	edu_other	AHW	private clinical_pharmacy	3	10	yes	1	0	1	2	5	35	140	azithromycin		amoxicillin		cefixime				ciprofloxacin		ofloxacin						azithromycin		ampicillin						doxycycline		anti_others	neomycin					ciprofloxacin		metronidazole
21NP10421	21NP10421	CMA		private community_pharmacy	1	12	yes	1	2	1	3	3	21	84	amoxicillin		cefixime		azithromycin				ofloxacin		norfloxacin						amoxicillin		azithromycin						cefpodoxime		mupirocin						metronidazole		ciprofloxacin
21NP10422	21NP10422	CMA		private community_pharmacy	1	12	yes	1	0	1	0	2	14	56	azithromycin		amoxicillin		amoxicillin_Potas_Clavu				ciprofloxacin		cefixime		ofloxacin				amoxicillin								doxycycline		fluconazole		itraconazole				metronidazole		ciprofloxacin
21NP10423	21NP10423	edu_other	CMLT	private community_pharmacy	1	12	yes	1	2	1	3	4	28	112	amoxicillin		azithromycin		cefixime				ofloxacin		ciprofloxacin						ofloxacin		amoxicillin						doxycycline		anti_others	mupirocin	ampicillin and cloxacillin				ciprofloxacin		metronidazole
21NP10424	21NP10424	diploma_in_pharmacy		private community_pharmacy	1	12	yes	1	2	1	3	2	14	56	azithromycin		amoxicillin		amoxicillin_Potas_Clavu				cefixime		ciprofloxacin		norfloxacin				cefpodoxime		cefixime						fluconazole		itraconazole						metronidazole		ciprofloxacin
21NP10425	21NP10425	diploma_in_pharmacy		private community_pharmacy	1	12	yes	1	3	1	2	7	49	196	azithromycin		amoxicillin_Potas_Clavu		amoxicillin				ofloxacin		azithromycin		ciprofloxacin				amoxicillin		cefixime		azithromycin				doxycycline		mupirocin						ciprofloxacin
21NP10426	21NP10426	orientation_in_pharmacy		private community_pharmacy	1	12	yes	1	1	2	3	5	35	140	amoxicillin		azithromycin		amoxicillin_Potas_Clavu				ciprofloxacin		ofloxacin		nitrofurantoin				amoxicillin		azithromycin						clindamycin		anti_others	gentamicin	doxycycline				ciprofloxacin		ofloxacin
21NP10427	21NP10427	diploma_in_pharmacy		private clinical_pharmacy	3	10	yes	1	0	1	2	5	35	140	amoxicillin		azithromycin		cefixime				norfloxacin		cefixime		ofloxacin				amoxicillin		amoxicillin_Potas_Clavu		ciprofloxacin				fluconazole								cefixime		clarithromycin
21NP10428	21NP10428	ANM		private community_pharmacy	1	12	yes	1	2	1	3	5	35	140	cefixime		amoxicillin_Potas_Clavu						ofloxacin		nitrofurantoin						amoxicillin		cefixime						cloxacillin		doxycycline						metronidazole		cefixime
21NP10429	21NP10429	diploma_in_pharmacy		private community_pharmacy	1	12	yes	1	1	2	3	2	14	56	amoxicillin		azithromycin		cefixime				ciprofloxacin		ofloxacin						azithromycin		amoxicillin						clindamycin		mupirocin		neomycin		cotrimoxazole		cefixime		ofloxacin
21NP10430	21NP10430	bachelor_in_pharmacy		private community_pharmacy	1	12	yes	1	2	1	3	2	14	56	azithromycin		amoxicillin		cefixime				ciprofloxacin		norfloxacin						anti_others	ciprofloxacin	amoxicillin						anti_others	neomycin	gentamicin		anti_others	terbinafine	fluconazole		metronidazole		tinidazole
21NP10431	21NP10431	orientation_in_pharmacy		private community_pharmacy	1	12	yes	1	2	1	3	4	28	112	amoxicillin		anti_others	flucloxacillin	ofloxacin				norfloxacin		ciprofloxacin		anti_others	flucloxacillin			amoxicillin		metronidazole						fluconazole		ampicillin and cloxacillin				anti_others	neomycin	metronidazole		ciprofloxacin
21NP10432	21NP10432	HA		private community_pharmacy	1	12	yes	1	2	1	3	2	14	56	amoxicillin		azithromycin		cefixime				ciprofloxacin		cefixime		ofloxacin				amoxicillin		amoxicillin_Potas_Clavu		cefixime				doxycycline								ciprofloxacin		ofloxacin
21NP10433	21NP10433	ANM		private community_pharmacy	1	12	yes	1	1	3	2	5	35	140	azithromycin		cefixime		ofloxacin				ofloxacin		cefixime		norfloxacin				azithromycin		amoxicillin_Potas_Clavu						cefixime		cloxacillin						metronidazole
21NP10434	21NP10434	bachelor_in_pharmacy		private clinical_pharmacy	3	10	yes	1	1	2	3	3	21	84	azithromycin		amoxicillin		amoxicillin_Potas_Clavu				ofloxacin		ciprofloxacin		norfloxacin				ciprofloxacin		amoxicillin		ofloxacin				cloxacillin		doxycycline		azithromycin				metronidazole		cefixime
21NP10435	21NP10435	CMA		private community_pharmacy	1	12	yes	1	2	1	3	10	70	280	amoxicillin		azithromycin		amoxicillin_Potas_Clavu				cefixime		norfloxacin		ciprofloxacin				amoxicillin																metronidazole		ciprofloxacin
21NP10436	21NP10436	orientation_in_pharmacy		private community_pharmacy	1	12	yes	1	1	2	3	0.571429	4	16	azithromycin		cefixime						norfloxacin		doxycycline		ofloxacin				amoxicillin		cefadroxil						cloxacillin		ciprofloxacin						metronidazole		tinidazole
21NP10437	21NP10437	orientation_in_pharmacy		private community_pharmacy	1	12	yes	1	3	2	1	3	21	84	amoxicillin		amoxicillin_Potas_Clavu		azithromycin				ciprofloxacin		ofloxacin						ciprofloxacin		azithromycin		amoxicillin				cloxacillin		cefadroxil		anti_others	neomycin			metronidazole
21NP10438	21NP10438	diploma_in_pharmacy		private community_pharmacy	1	12	yes	1	0	1	2	4	28	112	azithromycin		amoxicillin_Potas_Clavu		cefixime				ciprofloxacin		ofloxacin		norfloxacin				amoxicillin		amoxicillin_Potas_Clavu						cloxacillin		azithromycin		doxycycline				cefixime		ciprofloxacin
21NP10439	21NP10439	bachelor_in_pharmacy		private community_pharmacy	1	12	yes	1	3	2	1	0.428571	3	12	azithromycin		cefixime						ciprofloxacin		ofloxacin						amoxicillin								fluconazole		cloxacillin		anti_others	ampicillin and cloxacillin			metronidazole
21NP10440	21NP10440	bachelor_in_pharmacy		private hospital_Counter	2	13	yes	1	3	2	1	10	70	280	azithromycin		cefpodoxime		amoxicillin				ciprofloxacin		cefixime		ofloxacin				amoxicillin_Potas_Clavu		cefpodoxime		ofloxacin				fluconazole		terbinafine		itraconazole				cefixime		ofloxacin
21NP10441	21NP10441	orientation_in_pharmacy		private community_pharmacy	1	12	yes	1	1	2	3	1	7	28	amoxicillin		azithromycin		cefixime				ofloxacin		ciprofloxacin						amoxicillin		ciprofloxacin						anti_others	mupirocin	doxycycline						ofloxacin		cefixime
21NP10442	21NP10442	diploma_in_pharmacy		private community_pharmacy	1	12	yes	1	1	2	3	3	21	84	azithromycin		cefixime		amoxicillin				ciprofloxacin		ofloxacin						amoxicillin		cefixime		ciprofloxacin				clindamycin		anti_others	neomycin	anti_others	gentamicin			cefixime		ofloxacin
21NP10443	21NP10443	HA		governmental community_pharmacy	4	6	yes	1	0	0	0	4	28	112	azithromycin		cotrimoxazole						ciprofloxacin		amoxicillin		fluconazole				azithromycin		cotrimoxazole		amoxicillin				ciprofloxacin		clotrimazole ointment						metronidazole		ciprofloxacin
21NP10444	21NP10444	ANM		governmental community_pharmacy	4	6	yes	1	2	1	3	4	28	112	cotrimoxazole		amoxicillin		azithromycin				amoxicillin		ciprofloxacin						doxycycline		ciprofloxacin						cotrimoxazole								metronidazole		ciprofloxacin
21NP10445	21NP10445	diploma_in_pharmacy		private community_pharmacy	1	12	yes	1	2	1	3	0.142857	1	4	cefpodoxime		azithromycin		amoxicillin				cefixime		ofloxacin		doxycycline				amoxicillin_Potas_Clavu		azithromycin		cefadroxil				cloxacillin		ampicillin		anti_others	flucloxacillin			ciprofloxacin		metronidazole
21NP10446	21NP10446	diploma_in_pharmacy		private clinical_pharmacy	3	10	yes	1	3	2	1	4	28	112	amoxicillin		ciprofloxacin		azithromycin				ciprofloxacin		ofloxacin		cefixime				amoxicillin								anti_others	ampicillin and cloxacillin	cloxacillin		doxycycline				ciprofloxacin		ofloxacin
21NP10447	21NP10447	HA		private community_pharmacy	1	12	yes	1	2	1	3	5	35	140	amoxicillin		cefixime		azithromycin				cefixime		cotrimoxazole						amoxicillin								cloxacillin		anti_others	ampicillin and cloxacillin					ciprofloxacin		metronidazole
21NP10448	21NP10448	diploma_in_pharmacy		private community_pharmacy	1	12	yes	1	3	1	2	3	21	84	cefpodoxime		amoxicillin						ofloxacin		doxycycline		cefixime				amoxicillin		cloxacillin						azithromycin		cloxacillin						clarithromycin		metronidazole
21NP10449	21NP10449	HA		private community_pharmacy	1	12	yes	1	1	2	3	10	70	280	amoxicillin		azithromycin		cloxacillin				ciprofloxacin		amoxicillin		ofloxacin				amoxicillin								azithromycin		cloxacillin						metronidazole
21NP10450	21NP10450	diploma_in_pharmacy		private community_pharmacy	1	12	yes	1	2	1	3				amoxicillin		azithromycin		cefixime		amoxicillin_Potas_Clavu		ofloxacin		ciprofloxacin						amoxicillin		amoxicillin_Potas_Clavu						cloxacillin		doxycycline		cefadroxil				ofloxacin		ciprofloxacin
21NP10451	21NP10451	orientation_in_pharmacy		private community_pharmacy	1	12	yes	1	1	2	3	4	28	112	amoxicillin		cefixime		azithromycin				ciprofloxacin		doxycycline		metronidazole				anti_others	ampicillin and cloxacillin							cefixime		cloxacillin						amoxicillin		metronidazole
21NP10452	21NP10452	bachelor_in_pharmacy		private community_pharmacy	1	12	yes	1	1	2	3	1	7	28	amoxicillin		cloxacillin		azithromycin				cefixime		ciprofloxacin		ofloxacin				ciprofloxacin		ofloxacin						clindamycin		doxycycline						cefixime		ofloxacin
21NP10453	21NP10453	orientation_in_pharmacy		private community_pharmacy	1	12	yes	1	1	2	3	4	28	112	amoxicillin		azithromycin		amoxicillin_Potas_Clavu				ciprofloxacin		ofloxacin		anti_others	norfloxacin			amoxicillin		amoxicillin_Potas_Clavu						cloxacillin		anti_others	ampicillin and cloxacillin	anti_others	flucloxacillin			ciprofloxacin		anti_others
21NP10454	21NP10454	orientation_in_pharmacy		private community_pharmacy	1	12	yes	1	1	2	3	5	35	140	amoxicillin		cefixime		azithromycin				cefixime		ciprofloxacin		norfloxacin				ciprofloxacin		chloramphenicol		ofloxacin				anti_others	gentamicin	anti_others	mupirocin	clindamycin				ciprofloxacin		cefixime
21NP10455	21NP10455	CMA		private	1	2	yes	1	1	2	3	10	70	280	amoxicillin		azithromycin		amoxicillin_Potas_Clavu				norfloxacin		cefixime		ciprofloxacin				amoxicillin		ciprofloxacin		gentamicin				doxycycline		anti_others	erythromycin	cloxacillin				levofloxacin		ciprofloxacin
21NP10456	21NP10456	edu_other	lab technician	private community_pharmacy	1	12	yes	1	0	1	2	5	35	140	azithromycin		cefixime		amoxicillin_Potas_Clavu				ofloxacin		norfloxacin		nitrofurantoin				ofloxacin		cefixime		amoxicillin				cotrimoxazole		ketoconazole		anti_others	neomycin			ofloxacin		cefixime
21NP10457	21NP10457	diploma_in_pharmacy		private community_pharmacy	1	12	yes	1	1	2	3	8	56	224	amoxicillin		cefpodoxime		azithromycin				cefixime		ofloxacin		ciprofloxacin				anti_others	cephalexin	ciprofloxacin		anti_others	flucloxacillin			anti_others	ampicillin and cloxacillin	ciprofloxacin		azithromycin				cefixime		ofloxacin
21NP10458	21NP10458	diploma_in_pharmacy		private community_pharmacy	1	12	yes	1	0	0	1	7	49	196	amoxicillin		cefixime		azithromycin				ciprofloxacin		ofloxacin		levofloxacin				amoxicillin		cefpodoxime						anti_others	ampicillin and cloxacillin	anti_others	flucloxacillin	cloxacillin				amoxicillin		clarithromycin
21NP10459	21NP10459	master_in_pharmacy		governmental private hospital_Counter	4	9	yes	1	0	0	0	2	14	56	amoxicillin		azithromycin		amoxicillin_Potas_Clavu				ofloxacin		nitrofurantoin		ciprofloxacin				anti_others	roxithromycin	amoxicillin_Potas_Clavu		azithromycin				cloxacillin		doxycycline		gentamicin				ofloxacin		metronidazole
21NP10460	21NP10460	orientation_in_pharmacy		private clinical_pharmacy	3	10	yes	1	2	1	3	2	14	56	amoxicillin		azithromycin		cefixime				ciprofloxacin		ofloxacin						amoxicillin		amoxicillin_Potas_Clavu						doxycycline								ciprofloxacin
21NP10461	21NP10461	diploma_in_pharmacy		private community_pharmacy	1	12	yes	1	2	1	3	6	42	168	amoxicillin		azithromycin						ciprofloxacin		ofloxacin						amoxicillin		cefixime		azithromycin												ciprofloxacin		metronidazole
21NP10462	21NP10462	CMA		private clinical_pharmacy	3	10	yes	1	2	1	3	6	42	168	amoxicillin		amoxicillin_Potas_Clavu		cephalexin				ciprofloxacin		ofloxacin		nitrofurantoin				amoxicillin_Potas_Clavu		clindamycin		amoxicillin				anti_others	clotrimazole ointment	mupirocin						ciprofloxacin		tinidazole
21NP10463	21NP10463	edu_other	AHW	private community_pharmacy	1	12	yes	1	2	1	0	3	21	84	azithromycin		amoxicillin		cefixime				ofloxacin		cefixime						amoxicillin																metronidazole		ciprofloxacin
21NP10464	21NP10464	bachelor_in_pharmacy		governmental private hospital_Counter	4	9	yes	1	0	0	0	4	28	112	amoxicillin		amoxicillin_Potas_Clavu		azithromycin				ofloxacin		nitrofurantoin						amoxicillin_Potas_Clavu		amoxicillin		anti_others	roxithromycin			clindamycin		mupirocin		neomycin				azithromycin		ciprofloxacin
21NP10465	21NP10465	diploma_in_pharmacy		private community_pharmacy	1	12	yes	1	2	1	3	4	28	112	amoxicillin_Potas_Clavu		cefixime		azithromycin				ofloxacin		ciprofloxacin		cefixime				ofloxacin		ciprofloxacin						anti_others	flucloxacillin	itraconazole						ofloxacin		metronidazole
21NP10466	21NP10466	diploma_in_pharmacy		private community_pharmacy	1	12	yes	1	1	2	3	15	105	420	amoxicillin		azithromycin		amoxicillin_Potas_Clavu				ciprofloxacin		cefixime		ofloxacin				amoxicillin		ciprofloxacin		ofloxacin				mupirocin		doxycycline		azithromycin				cefixime		ofloxacin
21NP10467	21NP10467	master_in_pharmacy		governmental private hospital_Counter	4	9	yes	1	0	0	0	4	28	112	amoxicillin		azithromycin		amoxicillin_Potas_Clavu				nitrofurantoin		amoxicillin		ofloxacin				anti_others	roxithromycin	amoxicillin		azithromycin				anti_others	flucloxacillin	clindamycin		doxycycline				azithromycin		metronidazole
21NP10468	21NP10468	HA		private community_pharmacy	1	12	yes	1	0	2	1	4	28	112	ampicillin and cloxacillin		amoxicillin_Potas_Clavu		cloxacillin				ciprofloxacin		ofloxacin		levofloxacin		cefixime		ampicillin		amoxicillin_Potas_Clavu		ciprofloxacin				cefadroxil		doxycycline		clindamycin				cefixime		cefpodoxime
21NP10469	21NP10469	HA		private community_pharmacy	1	12	yes	1	3	1	2	4	28	112	amoxicillin		azithromycin						norfloxacin		ofloxacin		ciprofloxacin				amoxicillin		ciprofloxacin						cefixime		cloxacillin						amoxicillin		cefixime
21NP10470	21NP10470	orientation_in_pharmacy		private community_pharmacy	1	12	yes	1	3	1	2	2	14	56	azithromycin		amoxicillin						ofloxacin		cotrimoxazole		norfloxacin				amoxicillin		amoxicillin_Potas_Clavu						cotrimoxazole		doxycycline						metronidazole		cefixime
21NP10471	21NP10471	diploma_in_pharmacy		private community_pharmacy	1	12	yes	1	3	1	2	4	28	112	amoxicillin_Potas_Clavu		cefpodoxime		azithromycin				ofloxacin		cefixime		nitrofurantoin				ciprofloxacin		ofloxacin						azithromycin		cefadroxil		anti_others	ampicillin and cloxacillin	anti_others	flucloxacillin	ofloxacin		cefixime
21NP10472	21NP10472	CMA		private community_pharmacy	1	12	yes	1	3	1	2	3	21	84	amoxicillin		azithromycin		cefixime				ofloxacin		norfloxacin		ciprofloxacin				azithromycin		amoxicillin		amoxicillin_Potas_Clavu				cloxacillin								metronidazole		amoxicillin
21NP10473	21NP10473	CMA		private community_pharmacy	1	12	yes	1	3	1	2	6	42	168	amoxicillin		azithromycin		cefpodoxime				cefixime		ofloxacin						cefpodoxime		cloxacillin		amoxicillin				cloxacillin		anti_others	flucloxacillin					ofloxacin		cefixime
21NP10474	21NP10474	orientation_in_pharmacy		private community_pharmacy	1	12	yes	1	1	2	3	2	14	56	amoxicillin		cefixime						cefixime		ofloxacin						amoxicillin		amoxicillin_Potas_Clavu		cefixime				cefadroxil		cefixime		anti_others	ampicillin and cloxacillin	anti_others	flucloxacillin	metronidazole		norfloxacin
21NP10475	21NP10475	CMA		private community_pharmacy	1	12	no	2	0	0	0				cloxacillin		anti_others	ampicillin and cloxacillin	azithromycin				ciprofloxacin		ofloxacin						ciprofloxacin		ofloxacin						cloxacillin		clindamycin						ciprofloxacin		ofloxacin
21NP10476	21NP10476	diploma_in_pharmacy		community_pharmacy	1	5	yes	1	1	2	3	5	35	140	amoxicillin		azithromycin		amoxicillin_Potas_Clavu				cefixime		ciprofloxacin		ofloxacin				ciprofloxacin		ofloxacin						mupirocin		gentamicin		itraconazole				metronidazole		cefixime
21NP10477	21NP10477	orientation_in_pharmacy		governmental private hospital_Counter	4	9	yes	1	0	0	0	4	28	112	amoxicillin		amoxicillin_Potas_Clavu		azithromycin				ofloxacin		nitrofurantoin		ciprofloxacin				azithromycin		amoxicillin_Potas_Clavu						chloramphenicol		gentamicin		mupirocin				chloramphenicol		azithromycin
21NP10478	21NP10478	diploma_in_pharmacy		governmental private hospital_Counter	4	9	yes	1	1	0	0	0.428571	3	12	amoxicillin		azithromycin		amoxicillin_Potas_Clavu				ciprofloxacin		ofloxacin		nitrofurantoin				amoxicillin_Potas_Clavu		amoxicillin						azithromycin		doxycycline		mupirocin				ciprofloxacin		metronidazole
21NP10479	21NP10479	diploma_in_pharmacy		governmental private hospital_Counter	4	9	yes	1	0	0	0	0.142857	1	4	azithromycin		amoxicillin		levofloxacin				nitrofurantoin		ofloxacin		ciprofloxacin				anti_others	roxithromycin	azithromycin		amoxicillin				itraconazole		doxycycline						azithromycin		metronidazole
21NP10480	21NP10480	orientation_in_pharmacy		private community_pharmacy	1	12	yes	1	2	1	3	3	21	84	amoxicillin		azithromycin		cloxacillin				norfloxacin		ciprofloxacin		ofloxacin				azithromycin		amoxicillin		ampicillin				azithromycin		amoxicillin		ampicillin				ciprofloxacin		metronidazole
21NP10483	21NP10483	orientation_in_pharmacy		governmental private hospital_Counter	4	9	yes	1	0	0	0	0.142857	1	4	amoxicillin		azithromycin		ofloxacin				nitrofurantoin		ofloxacin		ciprofloxacin				amoxicillin		amoxicillin_Potas_Clavu		anti_others	roxithromycin			doxycycline		clarithromycin						ciprofloxacin		ofloxacin
21NP10484	21NP10484	bachelor_in_pharmacy		private community_pharmacy	1	12	yes	1	1	2	3	5	35	140	amoxicillin		cefixime		azithromycin				cefixime		ciprofloxacin		ofloxacin				cefixime		amoxicillin_Potas_Clavu		amoxicillin				itraconazole		ciprofloxacin		anti_others	flucloxacillin			metronidazole		ciprofloxacin
21NP10486	21NP10486	bachelor_in_pharmacy		governmental private hospital_Counter	4	9	yes	1	0	0	0	3	21	84	amoxicillin_Potas_Clavu		azithromycin		cefixime				cefixime		nitrofurantoin		ciprofloxacin				amoxicillin_Potas_Clavu		anti_others	cefadroxil					doxycycline		azithromycin		anti_others	neomycin			ciprofloxacin		metronidazole
21NP10487	21NP10487	diploma_in_pharmacy		private community_pharmacy	1	12	yes	1	3	1	2	2	14	56	azithromycin		cefixime		amoxicillin				anti_others	cotrimoxazole	cefixime		amoxicillin				cefixime		amoxicillin_Potas_Clavu						fluconazole								cefixime		ciprofloxacin
21NP10488	21NP10488	bachelor_in_pharmacy		private community_pharmacy	1	12	yes	1	1	2	3	10	70	280	azithromycin		amoxicillin		amoxicillin_Potas_Clavu				norfloxacin		cefixime		ofloxacin				amoxicillin		azithromycin		ciprofloxacin				azithromycin		clindamycin		doxycycline				cefixime		metronidazole
21NP10489	21NP10489	ANM		private community_pharmacy	1	12	yes	1	1	2	3	5	35	140	amoxicillin		azithromycin		amoxicillin_Potas_Clavu				ciprofloxacin		norfloxacin		ofloxacin				amoxicillin		azithromycin						mupirocin		clindamycin		anti_others	neomycin and gentamicin			cefixime		ofloxacin
21NP10490	21NP10490	Staff Nurse		private community_pharmacy	1	12	yes	1	1	2	3	10	70	280	amoxicillin		azithromycin		amoxicillin_Potas_Clavu		cefixime		cefixime		ofloxacin						azithromycin		ciprofloxacin		ofloxacin				cloxacillin		azithromycin		clindamycin				cefixime		ofloxacin
21NP10491	21NP10491	edu_other	Plus 2	private community_pharmacy	1	12	yes	1	1	2	3	5	35	140	azithromycin		amoxicillin		amoxicillin_Potas_Clavu				norfloxacin		ciprofloxacin		ofloxacin				amoxicillin		azithromycin						azithromycin		doxycycline						cefixime		cefixime
21NP10492	21NP10492	orientation_in_pharmacy		private community_pharmacy	1	12	yes	1	2	1	3	3	21	84	amoxicillin		azithromycin		cefixime				ciprofloxacin		norfloxacin		metronidazole				amoxicillin		azithromycin														amoxicillin		metronidazole
21NP10493	21NP10493	bachelor_in_pharmacy		private community_pharmacy	1	12	yes	1	3	2	1	3	21	84	cefixime		ofloxacin		azithromycin				ofloxacin		ciprofloxacin		norfloxacin				azithromycin		cefixime		amoxicillin				cloxacillin		anti_others	ampicillin and cloxacillin					metronidazole		amoxicillin
21NP10495	21NP10495	CMA		private community_pharmacy	1	12	yes	1	3	1	2	5	35	140	azithromycin		anti_others	ampicillin and cloxacillin	amoxicillin				ciprofloxacin		norfloxacin		ofloxacin				cefixime		cefpodoxime						cloxacillin								metronidazole		amoxicillin_Potas_Clavu
21NP10496	21NP10496	orientation_in_pharmacy		private community_pharmacy	1	12	yes	1	2	1	3	2	14	56	azithromycin		cefixime		cefuroxime_oral		amoxicillin_Potas_Clavu		ofloxacin		cefuroxime						amoxicillin_Potas_Clavu		azithromycin		cefixime				anti_others	terbinafine	itraconazole						ciprofloxacin		metronidazole
21NP10497	21NP10497	edu_other	Lab technician/ HA	private clinical_pharmacy	3	10	yes	1	2	1	3	2	14	56	amoxicillin_Potas_Clavu		azithromycin		amoxicillin				cefixime		ofloxacin						ciprofloxacin		ofloxacin		azithromycin												levofloxacin		ciprofloxacin
21NP10498	21NP10498	CMA		private community_pharmacy	1	12	yes	1	2	1	3	5	35	140	azithromycin		amoxicillin						fluconazole		cefixime		tinidazole				cefixime		cefpodoxime		azithromycin				itraconazole		mupirocin		anti_others	terbinafine			ciprofloxacin		metronidazole
21NP10499	21NP10499	bachelor_in_pharmacy		governmental private hospital_Counter	4	9	yes	1	0	0	0	5	35	140	azithromycin		amoxicillin		amoxicillin_Potas_Clavu				nitrofurantoin		ofloxacin		ciprofloxacin				amoxicillin_Potas_Clavu		azithromycin		amoxicillin		cefixime		azithromycin		doxycycline		anti_others	mupirocin			ciprofloxacin		levofloxacin
21NP10501	21NP10501	diploma_in_pharmacy		private clinical_pharmacy	3	10	yes	1	0	0	1	10	70	280	azithromycin		amoxicillin						ciprofloxacin		levofloxacin						azithromycin		amoxicillin_Potas_Clavu						doxycycline		clarithromycin						ciprofloxacin		metronidazole
21NP10505	21NP10505	bachelor_in_pharmacy		private community_pharmacy	1	12	no	2	0	0	0				amoxicillin_Potas_Clavu		azithromycin		amoxicillin				cefixime		nitrofurantoin		ciprofloxacin				ciprofloxacin		amoxicillin_Potas_Clavu		azithromycin				clindamycin		itraconazole		fluconazole				amoxicillin		metronidazole
21NP10506	21NP10506	diploma_in_pharmacy		private community_pharmacy	1	12	yes	1	1	2	3	2	14	56	azithromycin		amoxicillin						ciprofloxacin		ofloxacin						azithromycin		ciprofloxacin						clindamycin		doxycycline						metronidazole
21NP10507	21NP10507	diploma_in_pharmacy		private community_pharmacy	1	12	yes	1	2	1	3	3	20	80	azithromycin		amoxicillin_Potas_Clavu		amoxicillin				ofloxacin		ciprofloxacin		cefixime				ciprofloxacin		amoxicillin		azithromycin				ketoconazole		mupirocin		terbinafine				cefixime		metronidazole
21NP10508	21NP10508	diploma_in_pharmacy		private hospital_Counter	2	13	yes	1	0	0	0	2	14	56	amoxicillin_Potas_Clavu		amoxicillin		azithromycin		cefixime										ciprofloxacin																		ofloxacin
21NP10509	21NP10509	bachelor_in_pharmacy		private clinical_pharmacy	3	10	yes	1	1	2	3	10	70	280	amoxicillin		amoxicillin_Potas_Clavu		azithromycin		cefixime		ciprofloxacin		ofloxacin						amoxicillin		amoxicillin_Potas_Clavu		ciprofloxacin		azithromycin		cotrimoxazole		azithromycin		clindamycin		itraconazole		cefixime		ofloxacin
21NP10510	21NP10510	diploma_in_pharmacy		private hospital_Counter	2	13	no	2	0	0	0				amoxicillin		azithromycin		cefpodoxime		amoxicillin_Potas_Clavu		cefixime		norfloxacin		nitrofurantoin		ofloxacin		cephalexin		cefixime		ciprofloxacin		amoxicillin_Potas_Clavu		cefadroxil		ampicillin		anti_others	ampicillin and cloxacillin	cloxacillin		doxycycline		clarithromycin
21NP10511	21NP10511	bachelor_in_pharmacy		private hospital_Counter	2	13	yes	1	1	2	3	5	35	140	amoxicillin		amoxicillin_Potas_Clavu		azithromycin		cefixime		cefixime		levofloxacin		ofloxacin		gatifloxacin		amoxicillin		cefadroxil		cefixime		cefpodoxime		anti_others	ketoconazole	fluconazole		anti_others	clotrimazole ointment	itraconazole		metronidazole		amoxicillin
21NP10512	21NP10512	diploma_in_pharmacy		private clinical_pharmacy	3	10	yes	1	1	2	3	3	21	84	azithromycin		amoxicillin		amoxicillin_Potas_Clavu				cefixime		ofloxacin		norfloxacin				ciprofloxacin		amoxicillin		cefixime		azithromycin		azithromycin		doxycycline		anti_others	acyclovir			metronidazole		cefixime
21NP10513	21NP10513	diploma_in_pharmacy		private hospital_Counter	2	13	yes	1	1	2	3	10	70	280	anti_others	flucloxacillin	amoxicillin_Potas_Clavu		amikacin		cefadroxil		cephalexin		cefixime		norfloxacin		ofloxacin		cephalexin		amoxicillin		amoxicillin_Potas_Clavu		ciprofloxacin		cefadroxil		meropenem_tazobactam		cloxacillin		ampicillin		metronidazole		ciprofloxacin
21NP10514	21NP10514	diploma_in_pharmacy		private community_pharmacy	1	12	yes	1	1	2	0	6	42	168	amoxicillin_Potas_Clavu		cefixime		cefadroxil		anti_others	flucloxacillin	ciprofloxacin		cephalexin		levofloxacin		ofloxacin		cefpodoxime		amoxicillin_Potas_Clavu		azithromycin		cefixime		anti_others	clotrimazole ointment	fluconazole		itraconazole		ketoconazole		metronidazole		amoxicillin
21NP10515	21NP10515	bachelor_in_pharmacy		private hospital_Counter	2	13	no	2	0	0	0				amoxicillin		amoxicillin_Potas_Clavu		cefixime		azithromycin		norfloxacin		ofloxacin		ciprofloxacin		cefixime		amoxicillin_Potas_Clavu		amoxicillin		cefixime				doxycycline		cefpodoxime		fluconazole		terbinafine		ciprofloxacin		amoxicillin
21NP10516	21NP10516	bachelor_in_pharmacy		private community_pharmacy	1	12	yes	1	1	2	3	7	49	196	cefixime		azithromycin		amoxicillin		amoxicillin_Potas_Clavu		cefixime		ofloxacin		ciprofloxacin				amoxicillin		amoxicillin_Potas_Clavu		ciprofloxacin		ofloxacin		azithromycin		doxycycline		clindamycin		cotrimoxazole		metronidazole		ofloxacin
21NP10517	21NP10517	bachelor_in_pharmacy		private hospital_Counter	2	13	yes	1	1	2	3	10	70	280	azithromycin		amoxicillin		amoxicillin_Potas_Clavu		cefixime		ciprofloxacin		ofloxacin		nitrofurantoin		cefixime		ciprofloxacin		ofloxacin						cloxacillin		doxycycline		azithromycin				metronidazole		ofloxacin
21NP10519	21NP10519	orientation_in_pharmacy		private community_pharmacy	1	12	yes	1	1	2	3	5	35	140	amoxicillin		amoxicillin_Potas_Clavu		azithromycin				ciprofloxacin		ofloxacin						azithromycin		amoxicillin		ciprofloxacin				itraconazole		fluconazole		doxycycline				cefixime		metronidazole
21NP10520	21NP10520	diploma_in_pharmacy		private community_pharmacy	1	12	yes	1	1	2	3	1	7	28	cefixime		azithromycin		amoxicillin_Potas_Clavu		amoxicillin		ofloxacin		ciprofloxacin						azithromycin		ciprofloxacin		chloramphenicol				mupirocin		clindamycin						metronidazole		cefixime
21NP10521	21NP10521	diploma_in_pharmacy		private community_pharmacy	1	12	yes	1	2	1	3	1	7	28	azithromycin		amoxicillin		amoxicillin_Potas_Clavu				cefixime		nitrofurantoin						cefpodoxime		ceftriaxone		cefadroxil				fluconazole		ketoconazole		mupirocin				metronidazole		ciprofloxacin
21NP10522	21NP10522	diploma_in_pharmacy		private community_pharmacy	1	12	yes	1	3	1	2	4	28	112	azithromycin		amoxicillin		amoxicillin_Potas_Clavu				ciprofloxacin		nitrofurantoin						azithromycin		amoxicillin_Potas_Clavu						azithromycin		itraconazole						metronidazole		cefixime
21NP10523	21NP10523	diploma_in_pharmacy		private community_pharmacy	1	12	yes	1	1	2	3	5	35	140	amoxicillin_Potas_Clavu		amoxicillin		azithromycin		cefixime		ciprofloxacin		levofloxacin		nitrofurantoin		ofloxacin		azithromycin		cefpodoxime						cefpodoxime		doxycycline		mupirocin				ciprofloxacin		cefixime
21NP10524	21NP10524	orientation_in_pharmacy		private community_pharmacy	1	12	no	2	0	0	0				azithromycin		amoxicillin		amoxicillin_Potas_Clavu				ciprofloxacin		ofloxacin		norfloxacin		nitrofurantoin		azithromycin		amoxicillin_Potas_Clavu						ketoconazole		itraconazole						metronidazole		ciprofloxacin
21NP10525	21NP10525	edu_other	nursing	private hospital_Counter	2	13	yes	1	1	2	3	10	70	280	amoxicillin		amoxicillin_Potas_Clavu		azithromycin				ciprofloxacin		ofloxacin						amoxicillin		ciprofloxacin						cotrimoxazole		azithromycin		itraconazole				cefixime		metronidazole
21NP10526	21NP10526	diploma_in_pharmacy		private community_pharmacy	1	12	yes	1	1	2	3	3	21	84	amoxicillin		amoxicillin_Potas_Clavu		azithromycin				ofloxacin		ciprofloxacin		anti_others	norfloxacin			azithromycin		amoxicillin						azithromycin		doxycycline						ofloxacin		metronidazole
21NP10527	21NP10527	orientation_in_pharmacy		private hospital_Counter	2	13	yes	1	1	2	3	10	70	280	amoxicillin		amoxicillin_Potas_Clavu		azithromycin		cefixime		ciprofloxacin		ofloxacin		nitrofurantoin				amoxicillin		amoxicillin_Potas_Clavu		azithromycin				cotrimoxazole		doxycycline		azithromycin		itraconazole		cefixime		ofloxacin
21NP10528	21NP10528	bachelor_in_pharmacy		private community_pharmacy	1	12	yes	1	2	1	3	2	14	56	azithromycin		amoxicillin		amoxicillin_Potas_Clavu				ciprofloxacin		ofloxacin		cefixime				amoxicillin		metronidazole						doxycycline		amoxicillin		clotrimazole ointment				ofloxacin		ciprofloxacin
21NP10529	21NP10529	CMA		private community_pharmacy	1	12	yes	1	1	2	3	5	35	140	amoxicillin		azithromycin		amoxicillin_Potas_Clavu		cefixime		ciprofloxacin		ofloxacin		nitrofurantoin				amoxicillin		ciprofloxacin		ofloxacin				cotrimoxazole		azithromycin		doxycycline		cloxacillin		cefixime		ofloxacin
21NP10531	21NP10531	diploma_in_pharmacy		private community_pharmacy	1	12	yes	1	1	2	3	10	70	280	azithromycin		amoxicillin		amoxicillin_Potas_Clavu				ciprofloxacin		ofloxacin		nitrofurantoin				ciprofloxacin		ofloxacin		amoxicillin				azithromycin		clindamycin		cotrimoxazole		doxycycline		cefixime		ofloxacin
21NP10532	21NP10532	diploma_in_pharmacy		private community_pharmacy	1	12	yes	1	1	2	3	5	35	140	azithromycin		amoxicillin_Potas_Clavu		amoxicillin				ciprofloxacin		ofloxacin						amoxicillin_Potas_Clavu								itraconazole		fluconazole						ciprofloxacin		metronidazole
21NP10533	21NP10533	bachelor_in_pharmacy		private hospital_Counter community_pharmacy	2	15	yes	1	1	2	3	3	21	84	azithromycin		amoxicillin		cefixime		amoxicillin_Potas_Clavu		ciprofloxacin		ofloxacin						ofloxacin								azithromycin		doxycycline						metronidazole
21NP10534	21NP10534	diploma_in_pharmacy		private hospital_Counter	2	13	yes	1	1	2	3	10	70	280	amoxicillin		azithromycin		amoxicillin_Potas_Clavu		cefixime		ciprofloxacin		ofloxacin		nitrofurantoin				amoxicillin		azithromycin		ciprofloxacin				azithromycin		clindamycin		cotrimoxazole		doxycycline		cefixime		levofloxacin
21NP10535	21NP10535	edu_other	management+2	private hospital_Counter	2	13	yes	1	1	2	3	5	35	140	azithromycin		amoxicillin		amoxicillin_Potas_Clavu		cefixime		ciprofloxacin		cefixime		nitrofurantoin		ofloxacin		amoxicillin_Potas_Clavu		cloxacillin		cefpodoxime				cefpodoxime		doxycycline		azithromycin		clindamycin		ofloxacin		cefixime
21NP10536	21NP10536	CMA		private community_pharmacy	1	12	yes	1	1	2	3	4	28	112	azithromycin		amoxicillin_Potas_Clavu		amoxicillin		cefixime		amoxicillin_Potas_Clavu		ofloxacin		ciprofloxacin		nitrofurantoin		amoxicillin		cloxacillin		azithromycin		ciprofloxacin		azithromycin		cotrimoxazole		clarithromycin		fluconazole		cefixime		tinidazole
21NP10537	21NP10537	CMA		private hospital_Counter community_pharmacy	2	15	yes	1	1	2	3	5	35	140	azithromycin		amoxicillin		cefixime		amoxicillin_Potas_Clavu		ciprofloxacin		nitrofurantoin		ofloxacin				amoxicillin		cefixime		azithromycin		ciprofloxacin		itraconazole		azithromycin		cotrimoxazole				cefixime		cefpodoxime
21NP10538	21NP10538	bachelor_in_pharmacy		private hospital_Counter community_pharmacy	2	15	yes	1	1	2	3	2	14	56	amoxicillin		azithromycin		amoxicillin_Potas_Clavu				cefixime		nitrofurantoin		ciprofloxacin		norfloxacin		amoxicillin_Potas_Clavu		azithromycin		cefpodoxime				cefadroxil		azithromycin		clindamycin				ciprofloxacin		metronidazole
21NP10539	21NP10539	diploma_in_pharmacy		private community_pharmacy	1	12	yes	1	1	2	3	4	28	112	azithromycin		amoxicillin_Potas_Clavu		cefixime				ofloxacin		cefixime		nitrofurantoin				amoxicillin_Potas_Clavu		cefuroxime_oral		cefpodoxime				cefadroxil		doxycycline						metronidazole		tinidazole
21NP10540	21NP10540	edu_other	Master in science	private community_pharmacy	1	12	yes	1	1	2	3				azithromycin		amoxicillin		amoxicillin_Potas_Clavu		amoxicillin_Potas_Clavu		norfloxacin		ofloxacin						ciprofloxacin		azithromycin		ofloxacin		chloramphenicol		doxycycline								metronidazole		tinidazole
21NP10541	21NP10541	diploma_in_pharmacy		private community_pharmacy	1	12	yes	1	1	2	3				azithromycin		amoxicillin		amoxicillin_Potas_Clavu				norfloxacin		ofloxacin						ciprofloxacin		azithromycin		chloramphenicol		ofloxacin		doxycycline								metronidazole		tinidazole
21NP10542	21NP10542	HA		private community_pharmacy	1	12	yes	1	1	2	3				azithromycin		amoxicillin		cefpodoxime				cefixime		ciprofloxacin		doxycycline				amoxicillin		ciprofloxacin						itraconazole		fluconazole						metronidazole		ciprofloxacin
21NP10543	21NP10543	diploma_in_pharmacy		private community_pharmacy	1	12	yes	1	1	2	3				azithromycin		amoxicillin_Potas_Clavu						ofloxacin		nitrofurantoin						amoxicillin_Potas_Clavu		ciprofloxacin		anti_others	moxifloxacin			clindamycin		azithromycin		doxycycline				amoxicillin		clarithromycin
21NP10544	21NP10544	diploma_in_pharmacy		private clinical_pharmacy	3	10	no	2	0	0	0				azithromycin		amoxicillin						ciprofloxacin								azithromycin								azithromycin		doxycycline						metronidazole		tinidazole
21NP10545	21NP10545	diploma_in_pharmacy		private clinical_pharmacy	3	10	no	2	0	0	0				azithromycin		amoxicillin						ciprofloxacin								amoxicillin		amoxicillin_Potas_Clavu						azithromycin		doxycycline						metronidazole		tinidazole
21NP10546	21NP10546	orientation_in_pharmacy		private clinical_pharmacy community_pharmacy	3	11	yes	1	1	2	3	3	21	84	amoxicillin		azithromycin		amoxicillin_Potas_Clavu				cefixime		nitrofurantoin		ciprofloxacin				amoxicillin_Potas_Clavu		azithromycin						cefadroxil								metronidazole		cefixime
21NP10547	21NP10547	edu_other	SLC	private community_pharmacy	1	12	yes	1	1	2	3	4	28	112	azithromycin		amoxicillin		amoxicillin_Potas_Clavu				ofloxacin		norfloxacin		nitrofurantoin				azithromycin		amoxicillin						itraconazole		clindamycin		anti_others	terbinafine			metronidazole		tinidazole
21NP10548	21NP10548	CMA		private community_pharmacy	1	12	yes	1	1	2	3	3	21	84	azithromycin		amoxicillin		amoxicillin_Potas_Clavu				norfloxacin		nitrofurantoin		ciprofloxacin				amoxicillin		ciprofloxacin		chloramphenicol				itraconazole		fluconazole		doxycycline				metronidazole		ciprofloxacin
21NP10549	21NP10549	diploma_in_pharmacy		private community_pharmacy	1	12	yes	1	1	2	3	1.42857	10	40	azithromycin		amoxicillin						cefixime								azithromycin								doxycycline								metronidazole
21NP10550	21NP10550	diploma_in_pharmacy		private community_pharmacy	1	12	yes	1	1	2	3	2	14	56	amoxicillin		azithromycin		amoxicillin_Potas_Clavu				norfloxacin		ofloxacin		ciprofloxacin				amoxicillin		ciprofloxacin		chloramphenicol				azithromycin		clindamycin		amoxicillin_Potas_Clavu				metronidazole		ciprofloxacin
21NP10551	21NP10551	bachelor_in_pharmacy		private hospital_Counter community_pharmacy	2	15	yes	1	2	3	1	2	14	56	azithromycin		amoxicillin_Potas_Clavu		amoxicillin				cefixime		ofloxacin		nitrofurantoin				cefixime		chloramphenicol		ciprofloxacin				gentamicin		anti_others	luliconazole	cotrimoxazole				amoxicillin		metronidazole
21NP10552	21NP10552	bachelor_in_pharmacy		private hospital_Counter community_pharmacy	2	15	yes	1	3	1	2	2	14	56	azithromycin		amoxicillin_Potas_Clavu						ofloxacin		ciprofloxacin		nitrofurantoin				cefixime		amoxicillin_Potas_Clavu						gentamicin				anti_others	sertaconazole			amoxicillin		clarithromycin
21NP10553	21NP10553	orientation_in_pharmacy		private community_pharmacy	1	12	yes	1	1	2	3	10	70	280	azithromycin		amoxicillin_Potas_Clavu		amoxicillin				ciprofloxacin		nitrofurantoin		cefixime				amoxicillin_Potas_Clavu		ciprofloxacin		amoxicillin				cefadroxil		cefuroxime_oral		doxycycline				azithromycin		metronidazole
21NP10554	21NP10554	HA		private community_pharmacy	1	12	yes	1	1	2	3	2	14	56	azithromycin		amoxicillin		amoxicillin_Potas_Clavu				ofloxacin		ciprofloxacin		nitrofurantoin				ciprofloxacin		amoxicillin		azithromycin				gentamicin		cotrimoxazole						amoxicillin		tinidazole
21NP10555	21NP10555	CMA		private community_pharmacy	1	12	yes	1	0	1	2	4	28	112	cefixime		azithromycin		cefpodoxime				ciprofloxacin		ofloxacin						amoxicillin		azithromycin		ciprofloxacin				mupirocin		anti_others	flucloxacillin					metronidazole		cefixime
21NP10556	21NP10556	orientation_in_pharmacy		private clinical_pharmacy	3	10	yes	1	2	1	3	4	28	112	amoxicillin		cefixime		azithromycin		amoxicillin_Potas_Clavu		ciprofloxacin		ofloxacin		nitrofurantoin		norfloxacin		amoxicillin		cloxacillin		ciprofloxacin				cotrimoxazole		clindamycin						metronidazole		anti_others
21NP10557	21NP10557	diploma_in_pharmacy		private clinical_pharmacy	3	10	yes	1	2	1	3	3	21	84	amoxicillin_Potas_Clavu		amoxicillin		azithromycin		cefixime		ciprofloxacin		ofloxacin		nitrofurantoin		norfloxacin		cloxacillin		ampicillin						cotrimoxazole		gentamicin		clarithromycin				metronidazole		tinidazole
21NP10558	21NP10558	orientation_in_pharmacy		private community_pharmacy	1	12	yes	1	3	1	2	4	28	112	amoxicillin_Potas_Clavu		azithromycin		cefpodoxime				cefixime		ciprofloxacin		ofloxacin				amoxicillin_Potas_Clavu		levofloxacin		anti_others	ampicillin and cloxacillin			anti_others	terbinafine	fluconazole		itraconazole				amoxicillin		cefixime
21NP10559	21NP10559	orientation_in_pharmacy		private community_pharmacy	1	12	yes	1	1	2	3	2	14	56	amoxicillin_Potas_Clavu		cefixime		azithromycin				cefixime		ciprofloxacin		ofloxacin		nitrofurantoin		azithromycin		amoxicillin_Potas_Clavu		ampicillin				doxycycline		azithromycin		cefadroxil				ciprofloxacin		metronidazole
21NP10560	21NP10560	bachelor_in_pharmacy		private clinical_pharmacy	3	10	yes	1	3	1	2	2	14	56	azithromycin		cefixime		amoxicillin_Potas_Clavu				ciprofloxacin		nitrofurantoin		norfloxacin				cephalexin		amoxicillin_Potas_Clavu		cefpodoxime				amoxicillin_Potas_Clavu		cefpodoxime		cephalexin				ofloxacin		ciprofloxacin
21NP10561	21NP10561	CMA		private community_pharmacy	1	12	yes	1	1	2	3	2	14	56	azithromycin		amoxicillin						ofloxacin		ciprofloxacin						amoxicillin_Potas_Clavu		ciprofloxacin						itraconazole		fluconazole		anti_others	terbinafine			metronidazole		ciprofloxacin
21NP10562	21NP10562	orientation_in_pharmacy		private community_pharmacy	1	12	yes	1	1	3	2	10	70	280	azithromycin		amoxicillin						nitrofurantoin		ciprofloxacin		norfloxacin				amoxicillin_Potas_Clavu		cefuroxime_oral		azithromycin				doxycycline		azithromycin						metronidazole		tinidazole
21NP10563	21NP10563	diploma_in_pharmacy		private clinical_pharmacy	3	10	no	2	0	0	0				azithromycin		amoxicillin						ciprofloxacin								amoxicillin		amoxicillin_Potas_Clavu						azithromycin		doxycycline						metronidazole		tinidazole
21NP10564	21NP10564	diploma_in_pharmacy		private community_pharmacy	1	12	yes	1	1	2	3	7	49	196	amoxicillin		azithromycin		amoxicillin_Potas_Clavu				cefixime		ciprofloxacin		norfloxacin				amoxicillin_Potas_Clavu		amoxicillin		ciprofloxacin				cloxacillin		itraconazole		doxycycline				metronidazole		amoxicillin
21NP10565	21NP10565	diploma_in_pharmacy		private hospital_Counter	2	13	yes	1	0	1	2	2	10	40	amoxicillin		azithromycin		cefixime				cefixime		norfloxacin		ofloxacin				azithromycin		anti_others	clotrimazole ointment	amoxicillin		amoxicillin_Potas_Clavu		anti_others	clotrimazole ointment	azithromycin		cotrimoxazole				amoxicillin		clarithromycin
21NP10566	21NP10566	orientation_in_pharmacy		private hospital_Counter	2	13	yes	1	3	1	2	5	35	140	azithromycin		anti_others	ampicillin and cloxacillin	amoxicillin		amoxicillin_Potas_Clavu		norfloxacin		ofloxacin		ciprofloxacin		levofloxacin		cefixime		cefpodoxime		azithromycin		amoxicillin_Potas_Clavu		terbinafine		ketoconazole		itraconazole		doxycycline		amoxicillin_Potas_Clavu		metronidazole
21NP10567	21NP10567	CMA		private hospital_Counter	2	13	yes	1	2	1	3	5	35	140	azithromycin		amoxicillin		amoxicillin_Potas_Clavu		amoxicillin_Potas_Clavu		ciprofloxacin		levofloxacin		ofloxacin		norfloxacin		amoxicillin		amoxicillin_Potas_Clavu		azithromycin		amoxicillin_Potas_Clavu		cloxacillin		cefpodoxime		fluconazole		itraconazole		ciprofloxacin		metronidazole
21NP10568	21NP10568	diploma_in_pharmacy		private community_pharmacy	1	12	no	2	0	0	0				cefadroxil		amoxicillin_Potas_Clavu		amoxicillin		azithromycin		nitrofurantoin		cefixime		levofloxacin				anti_others	ampicillin	azithromycin		clarithromycin				cefadroxil		doxycycline		cloxacillin		anti_others	flucloxacillin	metronidazole		fluconazole
21NP10569	21NP10569	diploma_in_pharmacy		private hospital_Counter	2	13	yes	1	2	1	0	8	40	160	amoxicillin_Potas_Clavu		amoxicillin		azithromycin		cefixime		ciprofloxacin		levofloxacin		ofloxacin		norfloxacin		amoxicillin_Potas_Clavu		amoxicillin_Potas_Clavu		azithromycin				itraconazole		ketoconazole		fluconazole		clotrimazole ointment		ciprofloxacin		amoxicillin
21NP10570	21NP10570	bachelor_in_pharmacy		private hospital_Counter	2	13	yes	1	3	1	2	8	56	224	azithromycin		amoxicillin_Potas_Clavu		amoxicillin		cefpodoxime		cefixime		nitrofurantoin		ofloxacin				azithromycin		amoxicillin_Potas_Clavu		amoxicillin		cefpodoxime		doxycycline		cloxacillin		anti_others	ampicillin and cloxacillin	clotrimazole ointment		cefixime		metronidazole
21NP10571	21NP10571	orientation_in_pharmacy		private clinical_pharmacy	3	10	yes	1	1	2	3	6	42	168	cefixime		azithromycin		amoxicillin		amoxicillin_Potas_Clavu		ciprofloxacin		levofloxacin		ofloxacin		norfloxacin		azithromycin		amoxicillin_Potas_Clavu		amoxicillin		cefixime		itraconazole		ketoconazole		fluconazole		clotrimazole ointment		metronidazole		ciprofloxacin
21NP10572	21NP10572	diploma_in_pharmacy		private clinical_pharmacy	3	10	yes	1	2	1	3	6	30	120	cefixime		amoxicillin_Potas_Clavu		azithromycin				levofloxacin		ciprofloxacin		ofloxacin		norfloxacin		amoxicillin_Potas_Clavu		azithromycin		cefixime		amoxicillin		fluconazole		ketoconazole		itraconazole		clotrimazole ointment		secnidazole		metronidazole
21NP10573	21NP10573	diploma_in_pharmacy		private community_pharmacy	1	12	yes	1	3	1	2	5	35	140
21NP10574	21NP10574	diploma_in_pharmacy		private community_pharmacy	1	12	yes	1	1	2	3	4	30	120	amoxicillin_Potas_Clavu		amoxicillin		cefixime		azithromycin		ciprofloxacin		levofloxacin		ofloxacin		norfloxacin		amoxicillin_Potas_Clavu		cefixime		azithromycin				fluconazole		itraconazole		doxycycline				ciprofloxacin		amoxicillin
21NP10575	21NP10575	edu_other	MBBS	private community_pharmacy	1	12	yes	1	0	1	0	0.571429	4	16	azithromycin		amoxicillin_Potas_Clavu		cefixime		amikacin		ciprofloxacin		ofloxacin		cefpodoxime				azithromycin		amoxicillin_Potas_Clavu		cephalexin		cefixime		cefadroxil		anti_others	ampicillin and cloxacillin	doxycycline		cloxacillin		metronidazole		ciprofloxacin
21NP10576	21NP10576	orientation_in_pharmacy		private community_pharmacy	1	12	yes	1	1	2	0	4	30	120	amoxicillin		azithromycin		amoxicillin_Potas_Clavu				cefixime		norfloxacin		ciprofloxacin				amoxicillin		azithromycin		anti_others	clotrimazole ointment			anti_others	clotrimazole ointment	azithromycin		anti_others	ketoconazole			amoxicillin		metronidazole
21NP10577	21NP10577	diploma_in_pharmacy		private community_pharmacy	1	12	yes	1	2	1	3	5	35	140	azithromycin		cefixime		amoxicillin_Potas_Clavu				ofloxacin		ciprofloxacin		levofloxacin				azithromycin		amoxicillin_Potas_Clavu						doxycycline		clindamycin		mupirocin				metronidazole		tinidazole
21NP10578	21NP10578	diploma_in_pharmacy		private clinical_pharmacy	3	10	yes	1	3	1	2	10	70	280	azithromycin		amoxicillin_Potas_Clavu		amoxicillin				ofloxacin		ciprofloxacin		nitrofurantoin				azithromycin		amoxicillin_Potas_Clavu		cefadroxil				cefadroxil		itraconazole		ketoconazole				ciprofloxacin		amoxicillin
21NP10579	21NP10579	diploma_in_pharmacy		private hospital_Counter	2	13	yes	1	2	1	3	2	14	56	amoxicillin_Potas_Clavu		amoxicillin_Potas_Clavu		azithromycin				cefixime		ciprofloxacin		cefpodoxime				cefpodoxime		azithromycin						itraconazole		anti_others	terbinafine					metronidazole		secnidazole
21NP10580	21NP10580	HA		private community_pharmacy	1	12	yes	1	3	1	2	4	28	112	azithromycin		amoxicillin		amoxicillin_Potas_Clavu		cefixime		norfloxacin		azithromycin						azithromycin		amoxicillin						azithromycin		doxycycline		clarithromycin				ciprofloxacin		cefixime
21NP10581	21NP10581	diploma_in_pharmacy		private community_pharmacy	1	12	yes	1	1	2	3	4	28	112	azithromycin		amoxicillin_Potas_Clavu		ceftriaxone				cefixime		ofloxacin						cefixime		amoxicillin_Potas_Clavu						gentamicin		cotrimoxazole						amoxicillin		clarithromycin
21NP10582	21NP10582	edu_other	Staff nurse	private community_pharmacy	1	12	yes	1	0	1	2	10	70	280	amoxicillin_Potas_Clavu		amoxicillin		azithromycin				ciprofloxacin		cefixime		nitrofurantoin				ciprofloxacin		amoxicillin		anti_others	ampicillin and cloxacillin			itraconazole		anti_others	clotrimazole ointment gentamicin combination oint	doxycycline				metronidazole		tinidazole
21NP10583	21NP10583	CMA		private community_pharmacy	1	12	yes	1	1	2	3				amoxicillin		azithromycin						ciprofloxacin								amoxicillin		ciprofloxacin		ofloxacin				gentamicin								metronidazole		ciprofloxacin
21NP10584	21NP10584	CMA		private community_pharmacy	1	12	yes	1	0	1	2	5	35	140	amoxicillin								levofloxacin		ofloxacin						ciprofloxacin		anti_others	clotrimazole ointment					cefadroxil		doxycycline						ciprofloxacin		metronidazole
21NP10585	21NP10585	diploma_in_pharmacy		private community_pharmacy	1	12	yes	1	1	2	3	5	35	140	azithromycin		amoxicillin_Potas_Clavu		amoxicillin		cefixime		ciprofloxacin		ofloxacin						amoxicillin		amoxicillin_Potas_Clavu						fluconazole		itraconazole		azithromycin		cefadroxil		cefixime		azithromycin
21NP10587	21NP10587	diploma_in_pharmacy		private hospital_Counter	2	13	yes	1	1	2	3	20	140	560	azithromycin		amoxicillin_Potas_Clavu		cefixime				ofloxacin		ciprofloxacin						amoxicillin		azithromycin		ciprofloxacin				azithromycin		cotrimoxazole		cefpodoxime		doxycycline		ceftriaxone		cefixime
21NP10588	21NP10588	bachelor_in_pharmacy		private hospital_Counter	2	13	yes	1	1	2	3	3	21	84	amoxicillin_Potas_Clavu		azithromycin		amoxicillin				ofloxacin		ciprofloxacin		doxycycline		nitrofurantoin		cephalexin		amoxicillin		amoxicillin_Potas_Clavu		ciprofloxacin		doxycycline		azithromycin		cefpodoxime		cotrimoxazole		cefixime		ciprofloxacin
21NP10589	21NP10589	bachelor_in_pharmacy		private hospital_Counter	2	13	yes	1	1	2	3	4	28	112	azithromycin		amoxicillin		cefixime		cefpodoxime		cefixime		ciprofloxacin						cefixime		cefpodoxime		amoxicillin_Potas_Clavu		amoxicillin		clarithromycin		doxycycline						cefixime		ciprofloxacin
21NP10590	21NP10590	diploma_in_pharmacy		private community_pharmacy	1	12	yes	1	1	2	3	5	35	140	azithromycin		amoxicillin_Potas_Clavu		amoxicillin				ofloxacin		ciprofloxacin						amoxicillin		azithromycin						cotrimoxazole		itraconazole		itraconazole		clindamycin		cefixime		cefadroxil
21NP10591	21NP10591	CMA		private community_pharmacy	1	12	yes	1	1	2	3	3	21	84	amoxicillin		azithromycin		amoxicillin_Potas_Clavu				ofloxacin		cefixime		nitrofurantoin				ciprofloxacin		cefadroxil		anti_others	ofloxacin	anti_others	ciprofloxacin	fluconazole		itraconazole						clarithromycin		amoxicillin
21NP10592	21NP10592	diploma_in_pharmacy		private hospital_Counter	2	13	yes	1	0	1	2	7	49	196	amoxicillin		azithromycin		amoxicillin_Potas_Clavu				ofloxacin		ciprofloxacin		nitrofurantoin				ciprofloxacin		cefixime		azithromycin		cefpodoxime		anti_others	luliconazole	azithromycin		anti_others	clotrimazole ointment	doxycycline		amoxicillin		clarithromycin
21NP10593	21NP10593	diploma_in_pharmacy		private clinical_pharmacy	3	10	yes	1	1	2	3	2	14	56	amoxicillin		azithromycin		amoxicillin_Potas_Clavu				ciprofloxacin		ofloxacin						amoxicillin_Potas_Clavu		cefixime		anti_others	ciprofloxacin			gentamicin		clindamycin		anti_others	luliconazole	mupirocin		metronidazole		amoxicillin
21NP10594	21NP10594	diploma_in_pharmacy		private community_pharmacy	1	12	yes	1	0	1	2	4	28	112	amoxicillin_Potas_Clavu		azithromycin		anti_others	erythromycin	cefadroxil		ofloxacin		ciprofloxacin		nitrofurantoin		norfloxacin		cefixime		amoxicillin_Potas_Clavu		cefuroxime_oral		ciprofloxacin		anti_others	fusidic acid	mupirocin		anti_others	neomycin	itraconazole		amoxicillin		clarithromycin
21NP10595	21NP10595	diploma_in_pharmacy		private community_pharmacy	1	12	yes	1	1	2	3	20	140	560	azithromycin		amoxicillin_Potas_Clavu		clarithromycin		anti_others	clindamycin 300 mg	ofloxacin		ciprofloxacin		norfloxacin		cefixime		ciprofloxacin		cefixime		amoxicillin_Potas_Clavu						anti_others	ketoconazole	fluconazole		clindamycin		amoxicillin		clarithromycin
21NP10596	21NP10596	bachelor_in_pharmacy		private hospital_Counter	2	13	no	2	0	0	0				amoxicillin_Potas_Clavu		azithromycin		cefixime				nitrofurantoin		cefixime		ciprofloxacin		norfloxacin		amoxicillin_Potas_Clavu		ciprofloxacin		chloramphenicol				azithromycin		doxycycline		clindamycin		fluconazole		metronidazole		ceftriaxone
21NP10597	21NP10597	bachelor_in_pharmacy		private hospital_Counter	2	13	no	2	0	0	0				amoxicillin_Potas_Clavu		cefuroxime						nitrofurantoin		cefixime						cefuroxime_oral		cefpodoxime						doxycycline		fluconazole						ciprofloxacin
21NP10598	21NP10598	orientation_in_pharmacy		private clinical_pharmacy	3	10	no	2	0	0	0																				amoxicillin_Potas_Clavu		azithromycin		ciprofloxacin		cefixime
21NP10599	21NP10599	orientation_in_pharmacy		private community_pharmacy	1	12	yes	1	1	2	3	10	70	280	amoxicillin		amoxicillin_Potas_Clavu		azithromycin				ofloxacin		ciprofloxacin		nitrofurantoin				amoxicillin		amoxicillin_Potas_Clavu		azithromycin				azithromycin		cotrimoxazole		itraconazole				cefixime		amoxicillin
21NP10600	21NP10600	orientation_in_pharmacy		private community_pharmacy	1	12	no	2	0	0	0				azithromycin		cefixime		amoxicillin_Potas_Clavu				ofloxacin		ciprofloxacin		cefixime				amoxicillin		ciprofloxacin		chloramphenicol				doxycycline		fluconazole						metronidazole		tinidazole
21NP10601	21NP10601	bachelor_in_pharmacy		private hospital_Counter	2	13	no	2	0	0	0				amoxicillin_Potas_Clavu		amoxicillin		cefixime		amoxicillin_Potas_Clavu		ciprofloxacin		ofloxacin		cefadroxil		cefpodoxime		amoxicillin_Potas_Clavu		amoxicillin		cefixime				doxycycline		fluconazole		ketoconazole		itraconazole		metronidazole		amoxicillin
21NP10602	21NP10602	diploma_in_pharmacy		private hospital_Counter	2	13	no	2	0	0	0				cefixime		amoxicillin_Potas_Clavu		amoxicillin		azithromycin		ciprofloxacin		levofloxacin		ofloxacin		cefpodoxime		amoxicillin_Potas_Clavu		amoxicillin		azithromycin		cefixime		terbinafine		fluconazole		itraconazole				metronidazole		ciprofloxacin
21NP10603	21NP10603	diploma_in_pharmacy		private hospital_Counter	2	13	yes	1	0	1	0	5	35	140	amoxicillin		azithromycin		amoxicillin_Potas_Clavu		cefixime		ciprofloxacin		levofloxacin		ofloxacin		norfloxacin		ciprofloxacin		amoxicillin		azithromycin		amoxicillin_Potas_Clavu		ketoconazole		fluconazole		itraconazole				metronidazole		azithromycin
21NP10604	21NP10604	diploma_in_pharmacy		private community_pharmacy	1	12	yes	1	1	2	0	2	10	40	azithromycin		amoxicillin_Potas_Clavu		cefixime				cefixime		ciprofloxacin		norfloxacin				azithromycin		ciprofloxacin		chloramphenicol				clindamycin		fluconazole		itraconazole				tinidazole		metronidazole
21NP10605	21NP10605	diploma_in_pharmacy		private hospital_Counter	2	13	yes	1	1	2	3	10	70	280	amoxicillin		amoxicillin_Potas_Clavu		azithromycin		cefixime		ciprofloxacin		ofloxacin						amoxicillin		cloxacillin		amoxicillin_Potas_Clavu		azithromycin		cloxacillin		azithromycin		doxycycline		itraconazole		metronidazole		ofloxacin
21NP10606	21NP10606	edu_other	lab assistance	private community_pharmacy	1	12	yes	1	1	2	3	10	70	280	amoxicillin		amoxicillin_Potas_Clavu		azithromycin		cefixime		ofloxacin		ciprofloxacin		norfloxacin		nitrofurantoin		amoxicillin		amoxicillin_Potas_Clavu		ciprofloxacin		ofloxacin		cotrimoxazole		cefixime		cloxacillin		doxycycline		cefixime		levofloxacin
21NP10607	21NP10607	bachelor_in_pharmacy		private hospital_Counter	2	13	yes	1	1	2	3	15	105	420	azithromycin		anti_others	flucloxacillin	anti_others	ampicillin and cloxacillin			ofloxacin		ciprofloxacin		nitrofurantoin				cefadroxil		azithromycin						azithromycin		doxycycline		cotrimoxazole				cefixime		ofloxacin
21NP10608	21NP10608	edu_other	computer science	private community_pharmacy	1	12	yes	1	1	2	3	10	70	280	azithromycin		amoxicillin_Potas_Clavu		amoxicillin				ciprofloxacin		ofloxacin		nitrofurantoin				amoxicillin		azithromycin		amoxicillin_Potas_Clavu				azithromycin		mupirocin		cloxacillin		clindamycin		amoxicillin_Potas_Clavu		metronidazole
21NP10609	21NP10609	diploma_in_pharmacy		private community_pharmacy	1	12	yes	1	1	2	3	10	70	280	amoxicillin_Potas_Clavu		amoxicillin		azithromycin		cefixime		ciprofloxacin		ofloxacin		nitrofurantoin		cefixime		amoxicillin		amoxicillin_Potas_Clavu		azithromycin				azithromycin		doxycycline		itraconazole		ketoconazole		azithromycin		cefixime
21NP10612	21NP10612	diploma_in_pharmacy		private community_pharmacy	1	12	yes	1	1	2	3	0.285714	2	8	ofloxacin		ciprofloxacin		azithromycin		amoxicillin		ofloxacin		nitrofurantoin						amoxicillin		azithromycin						cotrimoxazole		doxycycline						cefixime		amoxicillin
21NP10614	21NP10614	orientation_in_pharmacy		private community_pharmacy	1	12	yes	1	1	2	3	3	21	84	azithromycin		ciprofloxacin		amoxicillin												ciprofloxacin								anti_others	clotrimazole ointment							metronidazole
21NP10615	21NP10615	diploma_in_pharmacy		private community_pharmacy	1	12	yes	1	1	2	3	0.571429	4	16	azithromycin		amoxicillin						ciprofloxacin		ofloxacin						cefadroxil		anti_others	clotrimazole ointment					mupirocin		clindamycin						metronidazole		amoxicillin
21NP10616	21NP10616	diploma_in_pharmacy		private community_pharmacy	1	12	no	2	0	0	0				azithromycin		amoxicillin_Potas_Clavu		amoxicillin				ciprofloxacin		cefixime		nitrofurantoin				amoxicillin_Potas_Clavu		cefixime		anti_others	ciprofloxacin	anti_others	chloramphenicol drop	clotrimazole		anti_others	terbinafine	fluconazole				ciprofloxacin		ofloxacin
21NP10617	21NP10617	diploma_in_pharmacy		private community_pharmacy	1	12	yes	1	0	1	2	3	21	84	azithromycin		amoxicillin		amoxicillin_Potas_Clavu				cefixime		ciprofloxacin						amoxicillin		amoxicillin_Potas_Clavu		cefixime				cotrimoxazole		anti_others	clotrimazole ointment	gentamicin				tinidazole		metronidazole
21NP10618	21NP10618	diploma_in_pharmacy		private community_pharmacy	1	12	yes	1	1	2	3	1	7	28	amoxicillin_Potas_Clavu		anti_others	ampicillin and cloxacillin	azithromycin				nitrofurantoin		norfloxacin		ciprofloxacin				azithromycin		anti_others	ciprofloxacin	amoxicillin_Potas_Clavu				anti_others	gentamicin	doxycycline		clindamycin		azithromycin		ciprofloxacin		metronidazole
21NP10619	21NP10619	orientation_in_pharmacy		private community_pharmacy	1	12	yes	1	1	2	3	5	35	140	amoxicillin_Potas_Clavu		amoxicillin		cefixime		azithromycin		ciprofloxacin		ofloxacin		levofloxacin		nitrofurantoin		azithromycin		cefadroxil		amoxicillin_Potas_Clavu		cefpodoxime		ketoconazole		itraconazole		cefpodoxime				nitrofurantoin		cefixime
21NP10620	21NP10620	diploma_in_pharmacy		private community_pharmacy	1	12	yes	1	2	1	3	5	35	140	amoxicillin_Potas_Clavu		amoxicillin		azithromycin		cefixime		ciprofloxacin		ofloxacin		nitrofurantoin				amoxicillin		amoxicillin_Potas_Clavu		azithromycin				doxycycline		mupirocin		clindamycin				metronidazole		ciprofloxacin
21NP10621	21NP10621	diploma_in_pharmacy		private clinical_pharmacy	3	10	yes	1	1	2	3	2	14	56	amoxicillin		amoxicillin_Potas_Clavu		cefixime		azithromycin		nitrofurantoin		ciprofloxacin		cefixime				cefpodoxime		amoxicillin_Potas_Clavu						amoxicillin		cefadroxil		fluconazole		itraconazole		amoxicillin		cefixime
21NP10622	21NP10622	diploma_in_pharmacy		private hospital_Counter clinical_pharmacy	2	14	yes	1	3	2	1	5	35	140	amoxicillin		azithromycin		cefixime				cefixime								azithromycin		amoxicillin						doxycycline		itraconazole		cefadroxil				cefixime		azithromycin
21NP10623	21NP10623	orientation_in_pharmacy		private community_pharmacy	1	12	yes	1	3	1	2	2	14	56	amoxicillin		azithromycin		cefixime				ciprofloxacin		nitrofurantoin		ofloxacin				amoxicillin		azithromycin		ciprofloxacin				cloxacillin		clindamycin		doxycycline				cefixime		ciprofloxacin
21NP10624	21NP10624	bachelor_in_pharmacy		private clinical_pharmacy	3	10	yes	1	2	1	0	10	70	280	amoxicillin		azithromycin		cefixime				cefixime		ofloxacin		ciprofloxacin				azithromycin		ciprofloxacin		anti_others	clotrimazole ointment			doxycycline		itraconazole		fluconazole		mupirocin		secnidazole		metronidazole
21NP10625	21NP10625	orientation_in_pharmacy		private community_pharmacy	1	12	yes	1	0	1	2	0.428571	3	12	amoxicillin_Potas_Clavu		amoxicillin		azithromycin				norfloxacin		ciprofloxacin		ofloxacin				amoxicillin_Potas_Clavu		azithromycin		cefixime				clindamycin		doxycycline		cloxacillin				ciprofloxacin		amoxicillin_Potas_Clavu
21NP10626	21NP10626	diploma_in_pharmacy		private hospital_Counter	2	13	yes	1	1	2	3	10	70	280	amoxicillin		amoxicillin_Potas_Clavu		azithromycin				ciprofloxacin		ofloxacin		nitrofurantoin				amoxicillin		amoxicillin_Potas_Clavu		ciprofloxacin				azithromycin		doxycycline		itraconazole		ketoconazole		azithromycin		cefixime
21NP10628	21NP10628	orientation_in_pharmacy		private community_pharmacy	1	12	yes	1	1	2	3	10	70	280	azithromycin		amoxicillin		amoxicillin_Potas_Clavu		cefixime		ciprofloxacin		ofloxacin		nitrofurantoin				amoxicillin		amoxicillin_Potas_Clavu		azithromycin				azithromycin		doxycycline		cloxacillin		cotrimoxazole		cefixime		ofloxacin
21NP10629	21NP10629	diploma_in_pharmacy		private community_pharmacy	1	12	yes	1	1	2	3	5	35	140	azithromycin		amoxicillin						ciprofloxacin		ofloxacin						ciprofloxacin		amoxicillin						cotrimoxazole		cotrimoxazole		doxycycline				cefixime		ofloxacin
21NP10630	21NP10630	diploma_in_pharmacy		private community_pharmacy	1	12	yes	1	3	1	2	5	35	140	azithromycin		amoxicillin_Potas_Clavu		amoxicillin		anti_others	ampicillin and cloxacillin	ciprofloxacin		ofloxacin		norfloxacin				amoxicillin_Potas_Clavu		amoxicillin						fluconazole		itraconazole		anti_others	terbinafine			cefixime		azithromycin
21NP10632	21NP10632	orientation_in_pharmacy		private community_pharmacy	1	12	yes	1	1	2	3	2	14	56	azithromycin		amoxicillin_Potas_Clavu		amoxicillin				ciprofloxacin		ofloxacin		nitrofurantoin				azithromycin		amoxicillin_Potas_Clavu		amoxicillin_Potas_Clavu				doxycycline		azithromycin		cotrimoxazole				cefixime		azithromycin
21NP10633	21NP10633	orientation_in_pharmacy		private clinical_pharmacy	3	10	yes	1	1	2	3	10	70	280	amoxicillin		amoxicillin_Potas_Clavu		azithromycin		cefixime		ciprofloxacin		ofloxacin		nitrofurantoin		cefixime		amoxicillin		ciprofloxacin		azithromycin				azithromycin		doxycycline		clarithromycin		itraconazole		azithromycin		cefixime
21NP10634	21NP10634	orientation_in_pharmacy		private clinical_pharmacy	3	10	yes	1	1	2	3	10	70	280	amoxicillin		amoxicillin_Potas_Clavu		azithromycin				ofloxacin		nitrofurantoin		ciprofloxacin				amoxicillin		amoxicillin_Potas_Clavu		azithromycin				cotrimoxazole		itraconazole		fluconazole		ketoconazole		clarithromycin		metronidazole
21NP10635	21NP10635	diploma_in_pharmacy		private community_pharmacy	1	12	yes	1	1	2	3	5	35	140	azithromycin		amoxicillin_Potas_Clavu		amoxicillin				ciprofloxacin		ofloxacin		nitrofurantoin				amoxicillin		azithromycin						cotrimoxazole		azithromycin						metronidazole		cefixime
21NP10637	21NP10637	diploma_in_pharmacy		private clinical_pharmacy	3	10	yes	1	1	2	3	10	70	280	amoxicillin_Potas_Clavu		azithromycin		amoxicillin_Potas_Clavu				nitrofurantoin		ciprofloxacin						cefadroxil		azithromycin						fluconazole		itraconazole						ciprofloxacin		metronidazole
21NP10638	21NP10638	diploma_in_pharmacy		private community_pharmacy	1	12	yes	1	1	2	3	7	49	196	azithromycin		amoxicillin		cefixime				levofloxacin		nitrofurantoin		ciprofloxacin				azithromycin		ampicillin						doxycycline		cefadroxil		clindamycin				ciprofloxacin		ofloxacin
21NP10639	21NP10639	orientation_in_pharmacy		private community_pharmacy	1	12	yes	1	1	2	3	5	35	140	azithromycin		cefixime		amoxicillin_Potas_Clavu				ciprofloxacin		nitrofurantoin		ofloxacin				amoxicillin								clarithromycin		fluconazole		itraconazole				tinidazole		metronidazole
21NP10640	21NP10640	bachelor_in_pharmacy		private clinical_pharmacy	3	10	yes	1	1	2	3	2	14	56	azithromycin		amoxicillin		amoxicillin_Potas_Clavu				ofloxacin		ciprofloxacin		levofloxacin				azithromycin		amoxicillin_Potas_Clavu						cefadroxil		mupirocin		clindamycin				cefixime		ciprofloxacin
21NP10641	21NP10641	orientation_in_pharmacy		private community_pharmacy	1	12	no	2	0	0	0	1	7	28	azithromycin		cefixime		amoxicillin_Potas_Clavu		anti_others	amoxicillin and cloxacillin	ofloxacin		norfloxacin		cefixime		ciprofloxacin		cefixime		anti_others	cefpodoxime	anti_others	chloramphenicol drop	anti_others	gentamicin	anti_others	acyclovir	anti_others	amoxicillin and cloxacillin	anti_others	clotrimazole ointment			ofloxacin		norfloxacin
21NP10642	21NP10642	bachelor_in_pharmacy		private community_pharmacy	1	12	yes	1	0	1	2	2	14	56	azithromycin		anti_others	ampicillin	cefpodoxime				ciprofloxacin		ofloxacin						cefixime		azithromycin						anti_others	clotrimazole ointment			gentamicin				clarithromycin		tinidazole
21NP10643	21NP10643	HA		private community_pharmacy	1	12	yes	1	0	1	2	5	35	140	cefixime		amoxicillin_Potas_Clavu		azithromycin				ciprofloxacin		ofloxacin		nitrofurantoin				cefixime		amoxicillin_Potas_Clavu		anti_others	clotrimazole ointment	anti_others	ciprofloxacin	anti_others	clotrimazole ointment			doxycycline		azithromycin		metronidazole		norfloxacin
21NP10644	21NP10644	orientation_in_pharmacy		private community_pharmacy	1	12	yes	1	0	1	2	2	14	56	doxycycline		azithromycin		amoxicillin_Potas_Clavu				cefixime		ciprofloxacin						clindamycin		amoxicillin_Potas_Clavu		amoxicillin		anti_others	gentamicin	azithromycin		doxycycline						metronidazole		tinidazole
21NP10645	21NP10645	CMA		private community_pharmacy	1	12	yes	1	0	1	2	2	14	56	azithromycin		amoxicillin		amoxicillin_Potas_Clavu				cefixime		ofloxacin		ciprofloxacin				amoxicillin_Potas_Clavu		amoxicillin		azithromycin		anti_others	ciprofloxacin , ofloxacin	mupirocin		anti_others	soframycin	cotrimoxazole		gentamicin		tinidazole		metronidazole
21NP10646	21NP10646	diploma_in_pharmacy		private hospital_Counter	2	13	yes	1	1	2	3	4	28	112	azithromycin		amoxicillin		amoxicillin_Potas_Clavu		cefixime		cefixime		nitrofurantoin		ciprofloxacin		ofloxacin		amoxicillin		azithromycin		cefpodoxime		ciprofloxacin		doxycycline		itraconazole		azithromycin		anti_others	gentamicin	metronidazole		cefixime
21NP10647	21NP10647	diploma_in_pharmacy		private hospital_Counter	2	13	yes	1	1	2	3	6	42	168	azithromycin		amoxicillin		amoxicillin_Potas_Clavu				amoxicillin		ciprofloxacin		ofloxacin				amoxicillin		amoxicillin_Potas_Clavu		cefixime				cloxacillin		clindamycin		gentamicin		ceftriaxone		metronidazole		cefixime
21NP10648	21NP10648			private community_pharmacy	1	12	yes	1	1	2	3	10	70	280	azithromycin		amoxicillin		amoxicillin_Potas_Clavu				ofloxacin		ciprofloxacin		nitrofurantoin				amoxicillin		amoxicillin_Potas_Clavu		azithromycin				cotrimoxazole		azithromycin		doxycycline				cefixime		ofloxacin
21NP10649	21NP10649	diploma_in_pharmacy		private community_pharmacy	1	12	yes	1	1	2	3	5	35	140	azithromycin		amoxicillin		amoxicillin_Potas_Clavu				ciprofloxacin		ofloxacin						amoxicillin		amoxicillin_Potas_Clavu		azithromycin				azithromycin		clindamycin		doxycycline		cotrimoxazole		cefixime		metronidazole
21NP10650	21NP10650	diploma_in_pharmacy		private clinical_pharmacy	3	10	yes	1	1	2	3	20	140	560	amoxicillin		azithromycin		amoxicillin_Potas_Clavu				ofloxacin		ciprofloxacin						amoxicillin		amoxicillin_Potas_Clavu		ciprofloxacin				azithromycin		cotrimoxazole		clindamycin				cefixime		metronidazole
21NP10651	21NP10651	diploma_in_pharmacy		private community_pharmacy	1	12	yes	1	1	2	3	10	70	280	amoxicillin		amoxicillin_Potas_Clavu		azithromycin				ciprofloxacin		ofloxacin		nitrofurantoin				amoxicillin		amoxicillin_Potas_Clavu		azithromycin		ciprofloxacin		azithromycin		cloxacillin		itraconazole		cotrimoxazole		ofloxacin		levofloxacin
21NP10652	21NP10652	diploma_in_pharmacy		private clinical_pharmacy	3	10	yes	1	1	2	3	10	70	280	azithromycin		amoxicillin		cefixime				nitrofurantoin		ofloxacin		ciprofloxacin				azithromycin		amoxicillin		ofloxacin		amoxicillin_Potas_Clavu		cloxacillin		doxycycline		cotrimoxazole				cefixime		ofloxacin
21NP10653	21NP10653	master_in_pharmacy		private hospital_Counter	2	13	yes	1	1	2	3	10	70	280	amoxicillin		amoxicillin_Potas_Clavu		azithromycin				ciprofloxacin		ofloxacin		cefixime				amoxicillin		amoxicillin_Potas_Clavu		ciprofloxacin				itraconazole		fluconazole		doxycycline		azithromycin		cefixime		ofloxacin
21NP10654	21NP10654	diploma_in_pharmacy		private clinical_pharmacy	3	10	yes	1	1	2	3	25	175	700	amoxicillin_Potas_Clavu		amoxicillin		azithromycin				ciprofloxacin		ofloxacin		nitrofurantoin				amoxicillin		ciprofloxacin		azithromycin				azithromycin		clindamycin		doxycycline		itraconazole		cefixime		cefadroxil
21NP10655	21NP10655	diploma_in_pharmacy		private clinical_pharmacy	3	10	yes	1	3	1	2	10	70	280	amoxicillin_Potas_Clavu		amoxicillin		azithromycin
21NP10657	21NP10657	bachelor_in_pharmacy		private hospital_Counter clinical_pharmacy	2	14	yes	1	1	2	3	10	70	280	amoxicillin_Potas_Clavu		azithromycin		amoxicillin		cefixime		ciprofloxacin		nitrofurantoin		levofloxacin		norfloxacin		amoxicillin_Potas_Clavu		cloxacillin		cefpodoxime				doxycycline		clindamycin		mupirocin				ciprofloxacin		cefixime
21NP10658	21NP10658	diploma_in_pharmacy		private hospital_Counter clinical_pharmacy	2	14	yes	1	1	2	3	1	3	12																									amoxicillin_Potas_Clavu		levofloxacin		azithromycin		doxycycline
21NP10659	21NP10659	diploma_in_pharmacy		private community_pharmacy	1	12	yes	1	2	1	3	10	70	280	amoxicillin		amoxicillin_Potas_Clavu		azithromycin				ofloxacin		ciprofloxacin		cefixime				cefpodoxime		amoxicillin_Potas_Clavu						cefadroxil		cefixime		mupirocin				ofloxacin		ciprofloxacin
21NP10660	21NP10660	diploma_in_pharmacy		private clinical_pharmacy	3	10	yes	1	1	2	3	5	35	140	amoxicillin		azithromycin		cefixime				ciprofloxacin		nitrofurantoin		levofloxacin				azithromycin								doxycycline								ciprofloxacin		cefpodoxime
21NP10661	21NP10661	diploma_in_pharmacy		private community_pharmacy	1	12	yes	1	1	2	3	5	35	140	amoxicillin		azithromycin		amoxicillin_Potas_Clavu		cloxacillin		nitrofurantoin		ciprofloxacin						azithromycin		amoxicillin_Potas_Clavu		anti_others	ciprofloxacin	anti_others	clotrimazole ointment	azithromycin		doxycycline		clindamycin		mupirocin		cloxacillin		metronidazole
21NP10662	21NP10662	diploma_in_pharmacy		private community_pharmacy	1	12	yes	1	1	2	3	15	105	420	amoxicillin		azithromycin		amoxicillin_Potas_Clavu				norfloxacin		ofloxacin		ciprofloxacin				azithromycin		amoxicillin_Potas_Clavu		anti_others	clotrimazole ointment			itraconazole		fluconazole		anti_others	terbinafine			metronidazole		anti_others
21NP10663	21NP10663	edu_other	S.L.C	private community_pharmacy	1	12	yes	1	1	2	3	3	21	84	amoxicillin		azithromycin		amoxicillin_Potas_Clavu				ciprofloxacin		cefixime		nitrofurantoin				amoxicillin		azithromycin		amoxicillin_Potas_Clavu		anti_others	ciprofloxacin	clindamycin		azithromycin		mupirocin				metronidazole		tinidazole
21NP10664	21NP10664	orientation_in_pharmacy		private community_pharmacy	1	12	yes	1	0	1	2	2	14	56	cefixime		amoxicillin		amoxicillin_Potas_Clavu				ofloxacin		nitrofurantoin		ciprofloxacin				azithromycin		anti_others	ciprofloxacin	amoxicillin_Potas_Clavu				anti_others	clotrimazole ointment	anti_others	clotrimazole ointment	azithromycin				metronidazole		amoxicillin
21NP10665	21NP10665	diploma_in_pharmacy		private community_pharmacy	1	12	yes	1	1	2	3	2	14	56	azithromycin		amoxicillin		amoxicillin_Potas_Clavu				amoxicillin		ciprofloxacin		cefixime				amoxicillin		azithromycin		anti_others	clotrimazole ointment	anti_others	ciprofloxacin	mupirocin		clindamycin						metronidazole		tinidazole
21NP10666	21NP10666	diploma_in_pharmacy		private community_pharmacy	1	12	yes	1	1	2	3	5	35	140	amoxicillin_Potas_Clavu		amoxicillin		azithromycin				ofloxacin		ciprofloxacin		nitrofurantoin				amoxicillin		amoxicillin_Potas_Clavu		azithromycin		anti_others	ciprofloxacin	itraconazole		fluconazole		azithromycin		doxycycline		clarithromycin		ciprofloxacin
21NP10667	21NP10667	orientation_in_pharmacy		private community_pharmacy	1	12	yes	1	1	2	3	5	35	140	amoxicillin		amoxicillin_Potas_Clavu		cefixime				ciprofloxacin		ofloxacin						amoxicillin		azithromycin						itraconazole		cotrimoxazole		azithromycin		fluconazole		cefixime		amoxicillin
21NP10668	21NP10668	CMA		private hospital_Counter	2	13	yes	1	1	2	3	5	35	140	azithromycin		amoxicillin		amoxicillin_Potas_Clavu				ciprofloxacin		levofloxacin		ofloxacin		nitrofurantoin		amoxicillin		azithromycin		ciprofloxacin				cloxacillin		azithromycin		doxycycline		cotrimoxazole		cefixime		ofloxacin
21NP10669	21NP10669	orientation_in_pharmacy		private community_pharmacy	1	12	yes	1	1	2	3	5	35	140	amoxicillin_Potas_Clavu		amoxicillin		azithromycin				ofloxacin		ciprofloxacin		nitrofurantoin				amoxicillin		azithromycin		amoxicillin_Potas_Clavu				azithromycin		doxycycline		cotrimoxazole		clindamycin		cefixime		metronidazole
21NP10670	21NP10670	orientation_in_pharmacy		private community_pharmacy	1	12	yes	1	1	2	3	7	49	196	azithromycin		cefixime		amoxicillin_Potas_Clavu				cefixime		ofloxacin		ciprofloxacin				cefadroxil		cloxacillin		anti_others	flucloxacillin	anti_others	ampicillin and cloxacillin	azithromycin		doxycycline		clindamycin		cotrimoxazole		cefixime		metronidazole
21NP10671	21NP10671	diploma_in_pharmacy		private clinical_pharmacy	3	10	yes	1	1	2	3	10	70	280	azithromycin		amoxicillin		amoxicillin_Potas_Clavu				ciprofloxacin		cefixime		ofloxacin		levofloxacin		ciprofloxacin		amoxicillin		azithromycin		ofloxacin		mupirocin		doxycycline		clindamycin				cefixime		metronidazole
21NP10672	21NP10672	edu_other	humanities	private clinical_pharmacy	3	10	yes	1	1	2	3	5	35	140	azithromycin		amoxicillin		amoxicillin_Potas_Clavu				nitrofurantoin		amoxicillin		norfloxacin				amoxicillin		ciprofloxacin		azithromycin				terbinafine		cotrimoxazole		azithromycin				amoxicillin_Potas_Clavu		cefixime
21NP10673	21NP10673	diploma_in_pharmacy		private community_pharmacy	1	12	yes	1	1	2	3	5	35	140	azithromycin		amoxicillin_Potas_Clavu		cefixime		amoxicillin		ciprofloxacin		ofloxacin		cefixime				amoxicillin		amoxicillin_Potas_Clavu						azithromycin		itraconazole		fluconazole				cefixime		metronidazole
21NP10674	21NP10674	diploma_in_pharmacy		private community_pharmacy	1	12	yes	1	1	2	3	5	35	140	amoxicillin_Potas_Clavu		azithromycin		amoxicillin		cefixime		ciprofloxacin		nitrofurantoin		cefixime				amoxicillin		ciprofloxacin		azithromycin		ofloxacin		cloxacillin		azithromycin		cotrimoxazole		itraconazole		amoxicillin		cefixime
21NP10675	21NP10675	HA		private community_pharmacy	1	12	yes	1	1	2	3	10	70	280	amoxicillin		azithromycin		amoxicillin_Potas_Clavu		cefixime		ciprofloxacin		ofloxacin						amoxicillin		azithromycin		amoxicillin_Potas_Clavu				cloxacillin		azithromycin		doxycycline		cotrimoxazole		metronidazole		cefixime
21NP10676	21NP10676	bachelor_in_pharmacy		private clinical_pharmacy	3	10	yes	1	1	2	3	35	245	980	ofloxacin		azithromycin		amoxicillin_Potas_Clavu		amoxicillin		ofloxacin		levofloxacin		ciprofloxacin		tinidazole		amoxicillin_Potas_Clavu		amoxicillin		azithromycin		cefixime		cefadroxil		doxycycline		azithromycin		clindamycin		azithromycin		cefixime
21NP10677	21NP10677	orientation_in_pharmacy		private clinical_pharmacy	3	10	yes	1	1	0	0	5	35	140	ciprofloxacin		azithromycin		cefpodoxime		amoxicillin		ciprofloxacin		ofloxacin		azithromycin				amoxicillin_Potas_Clavu		amoxicillin		doxycycline		cefixime		cloxacillin		amoxicillin		cefpodoxime		doxycycline		amoxicillin		ciprofloxacin
21NP10678	21NP10678	CMA		private community_pharmacy	1	12	yes	1	2	1	0	2	14	56	amoxicillin		amoxicillin_Potas_Clavu		azithromycin		cefadroxil		nitrofurantoin		cefixime		levofloxacin		norfloxacin		anti_others	ampicillin	anti_others	ampicillin and cloxacillin	azithromycin		clarithromycin		cefadroxil		doxycycline		cloxacillin		anti_others	flucloxacillin	metronidazole		tinidazole
21NP10679	21NP10679	orientation_in_pharmacy		private community_pharmacy	1	12	yes	1	1	2	0	4	28	112	amikacin		cefixime		amoxicillin_Potas_Clavu		amoxicillin		norfloxacin		anti_others	flucloxacillin	ciprofloxacin		ofloxacin		azithromycin		amoxicillin		amoxicillin_Potas_Clavu		cefixime		cloxacillin		anti_others	flucloxacillin	doxycycline				clarithromycin		ciprofloxacin
21NP10680	21NP10680	diploma_in_pharmacy		private community_pharmacy	1	12	yes	1	1	2	0	2	14	56	anti_others	cefpodoxime	azithromycin		amoxicillin_Potas_Clavu		cefixime		levofloxacin		ofloxacin		ciprofloxacin		norfloxacin		cloxacillin		anti_others	ampicillin and cloxacillin	amoxicillin		azithromycin		itraconazole		fluconazole		terbinafine		ketoconazole		clarithromycin		amoxicillin
21NP10681	21NP10681	diploma_in_pharmacy		private community_pharmacy	1	12	yes	1	1	2	3	4	30	120	cefixime		amoxicillin		azithromycin		amoxicillin_Potas_Clavu		norfloxacin		ciprofloxacin		ofloxacin		nitrofurantoin		amoxicillin		cefixime		amoxicillin_Potas_Clavu		azithromycin		fluconazole		ketoconazole		itraconazole		cloxacillin		ciprofloxacin		ofloxacin
21NP10682	21NP10682	diploma_in_pharmacy		private community_pharmacy	1	12	yes	1	1	2	3	2	14	56	amoxicillin		cefixime		amoxicillin_Potas_Clavu				norfloxacin		cefixime		ciprofloxacin				amoxicillin_Potas_Clavu		azithromycin		amoxicillin		anti_others	clotrimazole ointment	anti_others	clindamycin	doxycycline		anti_others	ketoconazole			amoxicillin		metronidazole
21NP10683	21NP10683	diploma_in_pharmacy		private community_pharmacy	1	12	yes	1	1	2	3	0.428571	3	12	anti_others	ampicillin and cloxacillin	azithromycin						cefixime		anti_others	cefpodoxime	ciprofloxacin				anti_others	ampicillin and cloxacillin	amoxicillin		azithromycin		anti_others	chloramphenicol drop , ciprofloxacin	itraconazole		fluconazole		anti_others	terbinafine			metronidazole		norfloxacin
21NP10684	21NP10684	HA		private community_pharmacy	1	12	yes	1	0	1	2	2	14	56	amoxicillin		cefixime		azithromycin				nitrofurantoin		ciprofloxacin		norfloxacin				cefixime		azithromycin		amoxicillin				clindamycin		anti_others	clotrimazole ointment	doxycycline				metronidazole		amoxicillin
21NP10685	21NP10685	orientation_in_pharmacy		private community_pharmacy	1	12	yes	1	2	1	3	10	70	280	azithromycin		amoxicillin		cefixime				ofloxacin		nitrofurantoin		norfloxacin		ciprofloxacin		ciprofloxacin		cephalexin		azithromycin		amoxicillin		itraconazole		ketoconazole		clotrimazole ointment				cefixime		metronidazole
21NP10686	21NP10686	diploma_in_pharmacy		private hospital_Counter	2	13	yes	1	0	1	0	8	56	224
21NP10687	21NP10687			private hospital_Counter	2	13	no	2	0	0	0				cefixime		azithromycin		amoxicillin		amoxicillin_Potas_Clavu		cefixime		norfloxacin		ciprofloxacin		ofloxacin		cefixime		amoxicillin		amoxicillin_Potas_Clavu				cefadroxil		amoxicillin		cloxacillin				cefixime		ciprofloxacin
21NP10688	21NP10688	orientation_in_pharmacy		private hospital_Counter	2	13	yes	1	2	1	0	5	40	160	amoxicillin		amoxicillin_Potas_Clavu		azithromycin		cefixime		levofloxacin		ofloxacin		cefpodoxime				ciprofloxacin		ofloxacin		amoxicillin				clotrimazole		fluconazole		ketoconazole		doxycycline		amoxicillin		amoxicillin_Potas_Clavu
21NP10689	21NP10689	HA		private community_pharmacy	1	12	yes	1	1	2	3	5	35	140	amoxicillin_Potas_Clavu		cefixime		azithromycin		amoxicillin		ciprofloxacin		levofloxacin		ofloxacin		ampicillin		amoxicillin_Potas_Clavu		amoxicillin		cefadroxil		anti_others	ciprofloxacin	ceftriaxone		cloxacillin		doxycycline				amoxicillin		ciprofloxacin
21NP10690	21NP10690	diploma_in_pharmacy		private clinical_pharmacy	3	10	no	2	0	0	0				amoxicillin_Potas_Clavu		amoxicillin		azithromycin		cefixime		cefixime		levofloxacin		ciprofloxacin		ofloxacin		amoxicillin_Potas_Clavu		cefixime		amoxicillin				ketoconazole		itraconazole		fluconazole				amoxicillin		ciprofloxacin
21NP10691	21NP10691	HA		private community_pharmacy	1	12	yes	1	1	2	3	5	35	140	azithromycin		amoxicillin		amoxicillin_Potas_Clavu				ofloxacin		ciprofloxacin						amoxicillin		azithromycin						itraconazole		fluconazole		clindamycin		azithromycin		cefixime		azithromycin
21NP10692	21NP10692	orientation_in_pharmacy		private community_pharmacy	1	12	yes	1	2	1	3	5	35	140	amoxicillin		amoxicillin_Potas_Clavu		azithromycin				cefixime		ofloxacin		ciprofloxacin				amoxicillin_Potas_Clavu								cefadroxil		mupirocin						ciprofloxacin		norfloxacin
21NP10693	21NP10693	bachelor_in_pharmacy		private community_pharmacy	1	12	yes	1	2	1	3	50	350	1400	amoxicillin		cloxacillin		ciprofloxacin				azithromycin		cefpodoxime		ofloxacin				azithromycin		amoxicillin						cotrimoxazole		gentamicin		cefpodoxime				ciprofloxacin		ofloxacin
21NP10694	21NP10694	CMA		private hospital_Counter	2	13	yes	1	1	2	3	10	70	280	azithromycin		amoxicillin		cefixime				ciprofloxacin		nitrofurantoin		levofloxacin				cloxacillin		azithromycin						gentamicin		clindamycin		azithromycin				metronidazole		secnidazole
21NP10695	21NP10695	diploma_in_pharmacy		private hospital_Counter	2	13	yes	1	1	2	3	10	70	280	amoxicillin_Potas_Clavu		anti_others	cefuroxime and potassium clavulanate	cefixime				ciprofloxacin		norfloxacin						anti_others	roxithromycin	cefpodoxime						azithromycin		clarithromycin						ciprofloxacin		metronidazole
21NP10696	21NP10696	diploma_in_pharmacy		private hospital_Counter	2	13	yes	1	3	1	2	10	70	280	azithromycin		amoxicillin		cefixime				ciprofloxacin		nitrofurantoin		norfloxacin				cefpodoxime		azithromycin		levofloxacin				mupirocin		doxycycline		azithromycin				ciprofloxacin		ofloxacin
21NP10697	21NP10697	Staff Nurse		private clinical_pharmacy	3	10	yes	1	1	2	3	20	140	560	azithromycin		amoxicillin		amoxicillin_Potas_Clavu				ciprofloxacin		ofloxacin		nitrofurantoin				amoxicillin		amoxicillin_Potas_Clavu		ciprofloxacin				cloxacillin		doxycycline		itraconazole				cefixime		amoxicillin
21NP10698	21NP10698	CMA		private community_pharmacy	1	12	yes	1	1	2	3	5	35	140	amoxicillin		amoxicillin_Potas_Clavu		azithromycin				ciprofloxacin		ofloxacin						amoxicillin		amoxicillin_Potas_Clavu						azithromycin		doxycycline		cotrimoxazole				cefixime		metronidazole
21NP10699	21NP10699	diploma_in_pharmacy		private clinical_pharmacy	3	10	yes	1	1	2	3	20	140	560	amoxicillin		amoxicillin_Potas_Clavu		azithromycin		cefixime		ciprofloxacin		metronidazole		ofloxacin				anti_others	flucloxacillin	anti_others	ampicillin and cloxacillin	azithromycin		ciprofloxacin		clindamycin		doxycycline		fluconazole		itraconazole		cefixime		cefadroxil
21NP10700	21NP10700	diploma_in_pharmacy		private community_pharmacy	1	12	yes	1	1	2	3	5	35	140	amoxicillin_Potas_Clavu		azithromycin		cefixime				ciprofloxacin		nitrofurantoin		ofloxacin		cefixime		ofloxacin		ciprofloxacin		amoxicillin		azithromycin		clindamycin		doxycycline		cotrimoxazole		anti_others	gentamicin	cefixime		ofloxacin
21NP10701	21NP10701	diploma_in_pharmacy		private clinical_pharmacy	3	10	yes	1	1	2	3	12	84	336	azithromycin		cefixime		amoxicillin_Potas_Clavu				ofloxacin		ciprofloxacin		nitrofurantoin		levofloxacin		ciprofloxacin		ofloxacin		azithromycin				doxycycline		cotrimoxazole		itraconazole		fluconazole		metronidazole		ciprofloxacin
21NP10702	21NP10702	diploma_in_pharmacy		private community_pharmacy	1	12	yes	1	1	2	3	3	21	84	amoxicillin_Potas_Clavu		azithromycin		amoxicillin				ciprofloxacin		ofloxacin						ciprofloxacin		amoxicillin						cotrimoxazole		clindamycin		gentamicin		cotrimoxazole		cefixime		ciprofloxacin
21NP10703	21NP10703	orientation_in_pharmacy		private hospital_Counter	2	13	yes	1	1	2	3	5	35	140	amoxicillin		amoxicillin_Potas_Clavu		azithromycin				ofloxacin		ciprofloxacin		norfloxacin				amoxicillin		amoxicillin_Potas_Clavu		azithromycin				azithromycin		cotrimoxazole		doxycycline		clindamycin		cefixime		cefadroxil
21NP10704	21NP10704	HA		private clinical_pharmacy	3	10	yes	1	1	2	3	5	35	140	azithromycin		amoxicillin		amoxicillin_Potas_Clavu		cefixime		ciprofloxacin		ofloxacin		nitrofurantoin				azithromycin		amoxicillin		ciprofloxacin				azithromycin		cloxacillin		doxycycline		cotrimoxazole		cefixime		ciprofloxacin
21NP10705	21NP10705	bachelor_in_pharmacy		governmental hospital_Counter	4	7	no	2	0	0	0				amoxicillin_Potas_Clavu		cefixime		amoxicillin		azithromycin		norfloxacin		ofloxacin		nitrofurantoin				amoxicillin_Potas_Clavu		anti_others	ciprofloxacin	azithromycin				azithromycin		clindamycin		anti_others	gentamicin , clotrimazole ointment	cotrimoxazole		clarithromycin		amoxicillin
21NP10707	21NP10707	bachelor_in_pharmacy		private community_pharmacy	1	12	yes	1	1	2	3	4	28	112	cefixime		azithromycin		amoxicillin_Potas_Clavu				ofloxacin		ciprofloxacin						amoxicillin_Potas_Clavu		amoxicillin		anti_others	cephalosporin			doxycycline		clindamycin						amoxicillin		amoxicillin_Potas_Clavu
21NP10708	21NP10708	orientation_in_pharmacy		private community_pharmacy	1	12	no	2	0	0	0				amoxicillin		cefixime		amoxicillin_Potas_Clavu				ciprofloxacin		ofloxacin						ciprofloxacin		ofloxacin						itraconazole		cefixime		ketoconazole				metronidazole		amoxicillin_Potas_Clavu
21NP10709	21NP10709	bachelor_in_pharmacy		private community_pharmacy	1	12	yes	1	1	2	0	8	56	224	amoxicillin_Potas_Clavu		azithromycin		anti_others	roxithromycin			ofloxacin		azithromycin		tinidazole				azithromycin		ciprofloxacin		anti_others	clarithromycin			ketoconazole		terbinafine		fluconazole				metronidazole		tinidazole
21NP10710	21NP10710	diploma_in_pharmacy		private community_pharmacy	1	12	yes	1	1	2	0	5	35	140	azithromycin		cefixime		amoxicillin												ciprofloxacin		ofloxacin						itraconazole		clindamycin						amoxicillin		metronidazole
21NP10711	21NP10711	diploma_in_pharmacy		private community_pharmacy	1	12	yes	1	1	2	0	3	28	112	amoxicillin		amoxicillin_Potas_Clavu		ampicillin		cefixime		cefixime		ampicillin		anti_others	ampicillin and cloxacillin			amoxicillin_Potas_Clavu		amoxicillin		ofloxacin				ofloxacin		clindamycin						metronidazole		amoxicillin
21NP10712	21NP10712	master_in_pharmacy		governmental hospital_Counter	4	7	no	2	0	0	0				cefixime		amoxicillin		azithromycin				cefixime		nitrofurantoin		amoxicillin				ciprofloxacin		anti_others	flucloxacillin					anti_others	clotrimazole ointment	anti_others	butenafine	anti_others	mupirocin			metronidazole		anti_others
21NP10713	21NP10713	bachelor_in_pharmacy		private community_pharmacy	1	12	yes	1	2	1	3	4	28	112	cefixime		amoxicillin_Potas_Clavu		azithromycin				cefixime		cefpodoxime		amoxicillin_Potas_Clavu				azithromycin		ciprofloxacin		cefixime				doxycycline		mupirocin		clindamycin				metronidazole		cefixime
21NP10714	21NP10714	CMA		private clinical_pharmacy	3	10	yes	1	1	2	3	10	70	280	azithromycin		amoxicillin_Potas_Clavu		amoxicillin		cefixime		ciprofloxacin		ofloxacin		nitrofurantoin				amoxicillin		azithromycin		amoxicillin_Potas_Clavu				cotrimoxazole		azithromycin		doxycycline		itraconazole		amoxicillin_Potas_Clavu		ciprofloxacin
21NP10715	21NP10715	HA		private community_pharmacy	1	12	yes	1	1	2	3	10	70	280	ciprofloxacin		amoxicillin		amoxicillin_Potas_Clavu		azithromycin		ofloxacin		ciprofloxacin		cefixime				amoxicillin		amoxicillin_Potas_Clavu		azithromycin				ofloxacin		cotrimoxazole		doxycycline		clindamycin		cefixime		azithromycin
21NP10716	21NP10716	bachelor_in_pharmacy		private community_pharmacy	1	12	yes	1	1	2	3	2	14	56	azithromycin		amoxicillin				cefixime		cefixime		nitrofurantoin						azithromycin		ofloxacin		ciprofloxacin		chloramphenicol		cotrimoxazole		clindamycin						cefixime		azithromycin
21NP10718	21NP10718	orientation_in_pharmacy		private community_pharmacy	1	12	yes	1	1	2	3	4	28	112	amoxicillin_Potas_Clavu		amoxicillin		cefixime				ciprofloxacin		amoxicillin		cefpodoxime				amoxicillin		amoxicillin_Potas_Clavu		cefixime				doxycycline		ciprofloxacin		clindamycin				ciprofloxacin		metronidazole
21NP10719	21NP10719	orientation_in_pharmacy		governmental hospital_Counter	4	7	no	2	1	2	0																				ofloxacin		anti_others	moxifloxacin	chloramphenicol
21NP10720	21NP10720	orientation_in_pharmacy		governmental hospital_Counter	4	7	no	2	1	2	0																				ofloxacin		anti_others	moxifloxacin	chloramphenicol
21NP10721	21NP10721	diploma_in_pharmacy		private clinical_pharmacy	3	10	yes	1	1	2	0	1	7	28	azithromycin		amoxicillin		amoxicillin_Potas_Clavu				anti_others	norfloxacin	nitrofurantoin						amoxicillin		ciprofloxacin						doxycycline		clindamycin		anti_others	itraconazole			metronidazole		ciprofloxacin
21NP10722	21NP10722	orientation_in_pharmacy		private community_pharmacy	1	12	yes	1	2	1	0	3	21	84	amoxicillin		azithromycin		amoxicillin_Potas_Clavu				ciprofloxacin		nitrofurantoin		anti_others	norfloxacin			amoxicillin_Potas_Clavu		amoxicillin		anti_others	ampicillin and cloxacillin			cefixime		ciprofloxacin		clindamycin				metronidazole		ciprofloxacin
21NP10723	21NP10723	bachelor_in_pharmacy		governmental hospital_Counter	4	7	no	2	0	0	0				cefixime		amoxicillin_Potas_Clavu		amoxicillin		azithromycin		norfloxacin		ofloxacin		nitrofurantoin				amoxicillin_Potas_Clavu		anti_others	ciprofloxacin	azithromycin				azithromycin		clindamycin		anti_others	gentamicin , clotrimazole ointment	cotrimoxazole		amoxicillin		clarithromycin
21NP10724	21NP10724	bachelor_in_pharmacy		private hospital_Counter	2	13	yes	1	1	2	3	4	28	112	amoxicillin_Potas_Clavu		amoxicillin		cloxacillin				ofloxacin		nitrofurantoin		cefixime		ciprofloxacin		ciprofloxacin		anti_others	clotrimazole ointment	anti_others	fluconazole drop	anti_others	ofloxacin	gentamicin		anti_others	ketoconazole	anti_others	clindamycin	azithromycin		azithromycin		metronidazole
21NP10725	21NP10725	diploma_in_pharmacy		private hospital_Counter	2	13	yes	1	1	2	3	3	21	84	amoxicillin		amoxicillin_Potas_Clavu		cloxacillin				ofloxacin		nitrofurantoin		ciprofloxacin		cefixime		ciprofloxacin		anti_others	ofloxacin	anti_others	fluconazole drop	anti_others	clotrimazole ointment	anti_others	ketoconazole	anti_others	gentamicin	anti_others	clindamycin	azithromycin		azithromycin		metronidazole
21NP10726	21NP10726	diploma_in_pharmacy		private hospital_Counter	2	13	no	2	0	0	0																												azithromycin		doxycycline		anti_others	clindamycin	anti_others	cotrimoxazole
21NP10727	21NP10727	ANM		private community_pharmacy	1	12	yes	1	1	2	3	5	35	140	amoxicillin		amoxicillin_Potas_Clavu		azithromycin				ciprofloxacin		ofloxacin		nitrofurantoin				amoxicillin		amoxicillin_Potas_Clavu		azithromycin				azithromycin		cotrimoxazole		doxycycline		gentamicin		cefixime		metronidazole
21NP10728	21NP10728	diploma_in_pharmacy		private community_pharmacy	1	12	yes	1	0	1	2	5	35	140	azithromycin		cefixime		amoxicillin_Potas_Clavu				ofloxacin		nitrofurantoin		norfloxacin				ofloxacin		cefixime		amoxicillin				anti_others	gentamicin,neomycin	ketoconazole		cotrimoxazole				ofloxacin		cefixime
21NP10729	21NP10729	orientation_in_pharmacy		private community_pharmacy	1	12	yes	1	1	2	3	10	70	280	amoxicillin		amoxicillin_Potas_Clavu		azithromycin		cefixime		ciprofloxacin		ofloxacin		nitrofurantoin		cefixime		amoxicillin		azithromycin		ciprofloxacin				azithromycin		doxycycline		itraconazole		fluconazole		cefixime		cefadroxil
21NP10730	21NP10730	edu_other	lab technician	private clinical_pharmacy	3	10	yes	1	1	2	3	8	56	224	amoxicillin		azithromycin		amoxicillin_Potas_Clavu				ciprofloxacin		ofloxacin		nitrofurantoin				amoxicillin		ciprofloxacin		chloramphenicol				azithromycin		cloxacillin		cotrimoxazole		clindamycin		azithromycin		cefixime
21NP10731	21NP10731	edu_other	Plus 2	private hospital_Counter	2	13	yes	1	1	2	3	6	42	168	anti_others	flucloxacillin	amoxicillin		cefixime				ciprofloxacin		ofloxacin		nitrofurantoin				cefixime		amoxicillin_Potas_Clavu		azithromycin				itraconazole		fluconazole		cefixime				metronidazole		anti_others
21NP10732	21NP10732	bachelor_in_pharmacy		private hospital_Counter	2	13	no	2	0	0	0				azithromycin		amoxicillin		cefixime				ofloxacin		azithromycin		anti_others	tinidazole			ciprofloxacin		ofloxacin						gentamicin		doxycycline						amoxicillin		metronidazole
21NP10733	21NP10733	diploma_in_pharmacy		private community_pharmacy	1	12	yes	1	1	2	3	4	28	112	cefixime		azithromycin		amoxicillin_Potas_Clavu						nitrofurantoin		ciprofloxacin												clindamycin		ketoconazole		fluconazole				metronidazole		ciprofloxacin
21NP10734	21NP10734	master_in_pharmacy		private hospital_Counter	2	13	yes	1	1	2	0	2	14	56	cefixime		amoxicillin		azithromycin				ofloxacin		anti_others	levofloxacin	ciprofloxacin				amoxicillin		ciprofloxacin		chloramphenicol				fluconazole		erythromycin		terbinafine				azithromycin		anti_others
21NP10735	21NP10735	orientation_in_pharmacy		private community_pharmacy	1	12	yes	1	2	1	3	5	35	140	cefixime		azithromycin		amoxicillin		amoxicillin_Potas_Clavu		cefixime		ciprofloxacin		ofloxacin		ampicillin		azithromycin		amoxicillin_Potas_Clavu						fluconazole		terbinafine		itraconazole		ketoconazole		clarithromycin		metronidazole
21NP10736	21NP10736	bachelor_in_pharmacy		private hospital_Counter	2	13	no	2	0	0	0																				vancomycin		ciprofloxacin		amikacin		ceftriaxone
21NP10737	21NP10737	orientation_in_pharmacy		private community_pharmacy	1	12	yes	1	1	2	3	5	40	160	amoxicillin_Potas_Clavu		amoxicillin		cefixime		azithromycin		norfloxacin		ofloxacin		ciprofloxacin				cefixime		amoxicillin		amoxicillin_Potas_Clavu				cefadroxil		clindamycin						ciprofloxacin		metronidazole
21NP10738	21NP10738	diploma_in_pharmacy		private hospital_Counter	2	13	no	2	0	0	0																				amoxicillin_Potas_Clavu		anti_others	ampicillin and cloxacillin	amikacin		anti_others	vancomycin
21NP10739	21NP10739	diploma_in_pharmacy		private hospital_Counter	2	13	yes	1	0	2	1	2	14	56	azithromycin		anti_others	cefuroxime	amoxicillin				nitrofurantoin		ciprofloxacin		ofloxacin				anti_others	cefadroxil	ciprofloxacin		anti_others	gentamicin			anti_others	bacitracin	doxycycline		anti_others	mupirocin			anti_others	ornidazole	tinidazole
21NP10740	21NP10740	diploma_in_pharmacy		private hospital_Counter	2	13	yes	1	1	2	0	2	14	56	azithromycin		amoxicillin		amoxicillin_Potas_Clavu				nitrofurantoin		anti_others	levofloxacin	ofloxacin				amoxicillin		anti_others	cefadroxil	ciprofloxacin				azithromycin		fluconazole		itraconazole				amoxicillin		anti_others
21NP10741	21NP10741	diploma_in_pharmacy		private community_pharmacy	1	12	yes	1	1	2	3	10	70	280	azithromycin		amoxicillin		amoxicillin_Potas_Clavu				ciprofloxacin		ofloxacin		norfloxacin				amoxicillin		amoxicillin_Potas_Clavu		anti_others	cefadroxil			azithromycin		doxycycline		clindamycin		cotrimoxazole		cefixime		ofloxacin
21NP10742	21NP10742	diploma_in_pharmacy		community_pharmacy	1	5	yes	1	1	2	3	7	49	196	amoxicillin_Potas_Clavu		azithromycin		amoxicillin				cefixime		ofloxacin		ciprofloxacin		nitrofurantoin		ofloxacin		ciprofloxacin		cefixime				cotrimoxazole		anti_others	flucloxacillin	clindamycin				ofloxacin		ciprofloxacin
21NP10743	21NP10743	HA		private community_pharmacy	1	12	yes	1	0	1	2	6	42	168	azithromycin		amoxicillin		cefixime		cefadroxil		cefixime		ofloxacin		ciprofloxacin				ofloxacin		ciprofloxacin		azithromycin				clindamycin		cotrimoxazole		azithromycin				azithromycin		cefixime
21NP10744	21NP10744	orientation_in_pharmacy		private community_pharmacy	1	12	yes	1	1	2	3	8	56	224	amoxicillin		ciprofloxacin		azithromycin		cefixime		ciprofloxacin		ofloxacin		norfloxacin				amoxicillin		azithromycin		ciprofloxacin				cloxacillin		azithromycin		cotrimoxazole				cefixime		azithromycin
21NP10745	21NP10745	orientation_in_pharmacy		private community_pharmacy	1	12	yes	1	1	2	3	5	35	140	azithromycin		amoxicillin		amoxicillin_Potas_Clavu				ciprofloxacin		nitrofurantoin						azithromycin		ciprofloxacin		ofloxacin		amoxicillin		cotrimoxazole		doxycycline		itraconazole		clindamycin		ofloxacin		cefixime
21NP10747	21NP10747	edu_other	Law and civil engineering	private community_pharmacy	1	12	yes	1	1	2	3	10	70	280	amoxicillin		cefixime		amoxicillin_Potas_Clavu				ofloxacin		ciprofloxacin		cefixime				amoxicillin		cefuroxime_oral		ofloxacin				doxycycline		fluconazole		anti_others	tetracycline			ciprofloxacin		anti_others
21NP10748	21NP10748	bachelor_in_pharmacy		private hospital_Counter	2	13	yes	1	1	2	0	0.142857	1	4	amoxicillin		azithromycin		cefixime				ofloxacin		ceftriaxone						ciprofloxacin		ofloxacin						gentamicin		amoxicillin		cefixime				amoxicillin		metronidazole
21NP10749	21NP10749	orientation_in_pharmacy		private community_pharmacy	1	12	yes	1	1	2	0	20	140	560	azithromycin		amoxicillin						ciprofloxacin		doxycycline		ofloxacin				ciprofloxacin		amoxicillin		ofloxacin				clindamycin		ciprofloxacin		doxycycline				metronidazole		tinidazole
21NP10750	21NP10750	HA		private clinical_pharmacy	3	10	yes	1	1	2	0	0.285714	2	8	azithromycin		cefixime		anti_others	cefuroxime			ofloxacin		nitrofurantoin		ciprofloxacin				amoxicillin_Potas_Clavu		azithromycin		ciprofloxacin				anti_others	flucloxacillin	anti_others	cefadroxil	terbinafine				anti_others	metronidazole and diloxanide furoate	anti_others
21NP10751	21NP10751	orientation_in_pharmacy		private clinical_pharmacy	3	10	no	2	1	2	3	1	2	8	amoxicillin_Potas_Clavu		amoxicillin		azithromycin		ciprofloxacin										amoxicillin_Potas_Clavu		azithromycin						doxycycline		clindamycin		ketoconazole				metronidazole		ciprofloxacin
21NP10752	21NP10752	HA		private clinical_pharmacy	3	10	yes	1	2	1	3	1	2	8	azithromycin		amoxicillin_Potas_Clavu		amoxicillin				ofloxacin		ciprofloxacin		nitrofurantoin				azithromycin		amoxicillin_Potas_Clavu		amoxicillin				mupirocin		ketoconazole		doxycycline				metronidazole		cefixime
21NP10753	21NP10753			private community_pharmacy	1	12	yes	1	3	1	2	2	14	56	amikacin		amoxicillin_Potas_Clavu		amoxicillin		azithromycin		ofloxacin		anti_others	flucloxacillin	levofloxacin		cefpodoxime		amoxicillin_Potas_Clavu		azithromycin		cefixime				cloxacillin		doxycycline		clindamycin		clarithromycin		amoxicillin		ciprofloxacin
21NP10754	21NP10754	bachelor_in_pharmacy		private clinical_pharmacy	3	10	yes	1	0	1	0	2	14	56
21NP10755	21NP10755	diploma_in_pharmacy		private clinical_pharmacy	3	10	no	2	0	0	0				amoxicillin_Potas_Clavu		cefixime		azithromycin		amoxicillin		ciprofloxacin		levofloxacin		ofloxacin		norfloxacin		amoxicillin_Potas_Clavu		cefixime		amoxicillin				ketoconazole		cefpodoxime		doxycycline		clotrimazole ointment		ciprofloxacin		metronidazole
21NP10756	21NP10756	orientation_in_pharmacy		private community_pharmacy	1	12	yes	1	1	2	0	2	14	56	azithromycin		amoxicillin		cefixime																				anti_others	mupirocin	anti_others	neomycin	anti_others	gentamicin			cefixime		ciprofloxacin
21NP10757	21NP10757	bachelor_in_pharmacy		private community_pharmacy	1	12	yes	1	1	2	0	0.285714	2	8	azithromycin		cefixime		amoxicillin_Potas_Clavu				ofloxacin		ciprofloxacin		nitrofurantoin				anti_others	cefadroxil	anti_others	cephalexin	ciprofloxacin				itraconazole		ketoconazole		anti_others	mupirocin			anti_others	metronidazole and diloxanide furoate	secnidazole
21NP10758	21NP10758	diploma_in_pharmacy		private community_pharmacy	1	12	yes	1	2	1	0	15	105	420	amoxicillin_Potas_Clavu		azithromycin		cefixime				ofloxacin		anti_others	norfloxacin					cloxacillin		anti_others	flucloxacillin	anti_others	ampicillin and cloxacillin			fluconazole		itraconazole		terbinafine				metronidazole		ciprofloxacin
21NP10759	21NP10759	diploma_in_pharmacy		private community_pharmacy	1	12	yes	1	1	2	3	2	14	56	amoxicillin		amoxicillin_Potas_Clavu		azithromycin				ciprofloxacin		ofloxacin		cefixime				amoxicillin		amoxicillin_Potas_Clavu		azithromycin				cloxacillin		cotrimoxazole		fluconazole		clindamycin		cefixime		ofloxacin
21NP10760	21NP10760	orientation_in_pharmacy		private community_pharmacy	1	12	yes	1	0	1	0	5	35	140	amoxicillin_Potas_Clavu		amoxicillin		cefixime				norfloxacin		levofloxacin		ofloxacin				azithromycin		ciprofloxacin		anti_others	gentamicin			cloxacillin		fluconazole		azithromycin				clarithromycin		amoxicillin
21NP10761	21NP10761	orientation_in_pharmacy		private community_pharmacy	1	12	yes	1	2	1	0	4	28	112	azithromycin		anti_others	cefadroxil	amoxicillin				ciprofloxacin		norfloxacin						ciprofloxacin		gentamicin		ofloxacin				anti_others	amoxicillin and cloxacillin	anti_others	ampicillin and cloxacillin	fluconazole				metronidazole		tinidazole
21NP10762	21NP10762	diploma_in_pharmacy		private hospital_Counter	2	13	yes	1	1	2	0	0.285714	2	8	cefixime		azithromycin		amoxicillin_Potas_Clavu				ofloxacin		anti_others	norfloxacin					anti_others	amoxicillin and cloxacillin	cefixime		azithromycin				anti_others	cefadroxil	anti_others	cephalexin	itraconazole				metronidazole		anti_others
21NP10763	21NP10763	CMA		private community_pharmacy	1	12	yes	1	1	2	3	2	14	56	amoxicillin		azithromycin		anti_others	amoxicillin and cloxacillin											ciprofloxacin		chloramphenicol						cotrimoxazole		fluconazole						anti_others	metronidazole and diloxanide furoate	metronidazole
21NP10764	21NP10764	orientation_in_pharmacy		private community_pharmacy	1	12	yes	1	1	2	0	6	42	168	cefixime		azithromycin		amoxicillin_Potas_Clavu		cefadroxil		cefixime		nitrofurantoin		norfloxacin		ofloxacin		azithromycin		ciprofloxacin		ofloxacin		amoxicillin_Potas_Clavu		azithromycin		cotrimoxazole		fluconazole		itraconazole		amoxicillin		clarithromycin
21NP10765	21NP10765	diploma_in_pharmacy		private clinical_pharmacy	3	10	no	2	1	2	3	5	35	140	cefixime		amikacin		amoxicillin_Potas_Clavu		amoxicillin		ciprofloxacin		levofloxacin		norfloxacin				azithromycin		amoxicillin_Potas_Clavu		ciprofloxacin				itraconazole		cloxacillin		clarithromycin		doxycycline		metronidazole		secnidazole
21NP10766	21NP10766	CMA		private clinical_pharmacy	3	10	no	2	0	0	0				azithromycin		amoxicillin_Potas_Clavu		amoxicillin				ciprofloxacin		norfloxacin		ofloxacin				amoxicillin_Potas_Clavu		azithromycin		ciprofloxacin				cloxacillin		anti_others	ampicillin and cloxacillin	ketoconazole		itraconazole		ciprofloxacin		metronidazole
21NP10767	21NP10767	bachelor_in_pharmacy		private hospital_Counter	2	13	yes	1	1	2	0	2	14	56	ceftriaxone		cefixime		azithromycin				ciprofloxacin		nitrofurantoin		ofloxacin				ciprofloxacin		ofloxacin		cefixime				azithromycin		doxycycline		itraconazole				metronidazole		ciprofloxacin
21NP10768	21NP10768	orientation_in_pharmacy		private community_pharmacy	1	12	yes	1	1	2	0	8	56	224	azithromycin		amoxicillin_Potas_Clavu		amoxicillin				nitrofurantoin		ofloxacin						ofloxacin		anti_others	cefadroxil	anti_others	ampicillin and cloxacillin			cotrimoxazole		gentamicin		ciprofloxacin				ofloxacin		cefixime
21NP10769	21NP10769	bachelor_in_pharmacy		governmental hospital_Counter	4	7	yes	1	1	2	0	1	7	28	azithromycin		cefixime		amoxicillin_Potas_Clavu				amoxicillin_Potas_Clavu		ciprofloxacin						ciprofloxacin								doxycycline		anti_others	clotrimazole ointment	itraconazole				metronidazole		tinidazole
21NP10770	21NP10770	bachelor_in_pharmacy		governmental hospital_Counter	4	7	no	2	0	0	0				cefixime		ciprofloxacin		amoxicillin_Potas_Clavu				ciprofloxacin		nitrofurantoin		ampicillin				ciprofloxacin								fluconazole		itraconazole						tinidazole		metronidazole
21NP10771	21NP10771	diploma_in_pharmacy		governmental hospital_Counter	4	7	no	2	0	0	0				cefixime		azithromycin		ciprofloxacin				ciprofloxacin		norfloxacin		nitrofurantoin				ciprofloxacin		tobramycin						anti_others	clotrimazole ointment							amoxicillin_Potas_Clavu		amoxicillin
21NP10772	21NP10772	diploma_in_pharmacy		governmental hospital_Counter	4	7	yes	1	1	0	0	1	7	28	azithromycin		amoxicillin_Potas_Clavu		amoxicillin				cefixime		ofloxacin		ciprofloxacin				ciprofloxacin		tobramycin						doxycycline		clindamycin		itraconazole				metronidazole		tinidazole
21NP10773	21NP10773	bachelor_in_pharmacy		governmental hospital_Counter	4	7	no	2	0	0	0				ceftriaxone		azithromycin						metronidazole		fluconazole		tinidazole				tobramycin		ciprofloxacin						anti_others	sertaconazole	itraconazole						metronidazole		secnidazole
21NP10774	21NP10774	diploma_in_pharmacy		governmental hospital_Counter	4	7	no	2	0	0	0				azithromycin		ampicillin		cefixime				ciprofloxacin		cefixime						ciprofloxacin		tobramycin						clindamycin		itraconazole		doxycycline				metronidazole		tinidazole
21NP10775	21NP10775	diploma_in_pharmacy		private hospital_Counter	2	13	yes	1	1	2	0	0.142857	1	4	azithromycin		amoxicillin_Potas_Clavu		anti_others	cefuroxime			ciprofloxacin		norfloxacin		nitrofurantoin				anti_others	cefuroxime	amoxicillin		cefixime				anti_others	cefadroxil	cefixime		fluconazole				metronidazole		secnidazole
21NP10776	21NP10776	diploma_in_pharmacy		private clinical_pharmacy	3	10	yes	1	1	2	3	5	35	140	amoxicillin		amoxicillin_Potas_Clavu		azithromycin				ciprofloxacin		ciprofloxacin		nitrofurantoin				amoxicillin		azithromycin		ciprofloxacin				azithromycin		doxycycline		clindamycin				cefixime		cefadroxil
21NP10778	21NP10778	CMA		private hospital_Counter	2	13	yes	1	1	2	0	1	7	28	azithromycin		cefixime		amoxicillin_Potas_Clavu				ciprofloxacin		ofloxacin		nitrofurantoin				cefixime		doxycycline		anti_others	levofloxacin			fluconazole		itraconazole		doxycycline				metronidazole		ciprofloxacin
21NP10779	21NP10779	orientation_in_pharmacy		private community_pharmacy	1	12	yes	1	2	1	0	10	70	280	amoxicillin		azithromycin		amoxicillin_Potas_Clavu				ciprofloxacin		ofloxacin		norfloxacin				amoxicillin		azithromycin						azithromycin		anti_others	erythromycin	doxycycline				cefixime		ciprofloxacin
21NP10780	21NP10780	orientation_in_pharmacy		private community_pharmacy	1	12	yes	1	1	2	3	10	70	280	amoxicillin		azithromycin		amoxicillin_Potas_Clavu				ciprofloxacin		ofloxacin		cefixime				azithromycin		amoxicillin		amoxicillin_Potas_Clavu				azithromycin		clarithromycin		itraconazole				ofloxacin		cefixime
21NP10781	21NP10781	diploma_in_pharmacy		private hospital_Counter	2	13	yes	1	1	2	0	1	7	28	cefixime		amoxicillin_Potas_Clavu		azithromycin				ciprofloxacin		amikacin		nitrofurantoin				cotrimoxazole		amoxicillin_Potas_Clavu		ofloxacin				azithromycin		itraconazole		anti_others	acyclovir			ofloxacin		metronidazole
21NP10782	21NP10782	diploma_in_pharmacy		private clinical_pharmacy	3	10	no	2	0	0	0				amoxicillin_Potas_Clavu		amoxicillin		azithromycin				norfloxacin		nitrofurantoin		ciprofloxacin				amoxicillin_Potas_Clavu		ciprofloxacin		azithromycin				fluconazole		clindamycin		clarithromycin				amoxicillin		ciprofloxacin
21NP10783	21NP10783	orientation_in_pharmacy		private community_pharmacy	1	12	yes	1	1	2	3	2	14	56	amoxicillin_Potas_Clavu		amoxicillin		ampicillin		azithromycin		amikacin		levofloxacin		ciprofloxacin				amoxicillin_Potas_Clavu		amoxicillin		cefixime		azithromycin		itraconazole		cloxacillin		doxycycline				amoxicillin_Potas_Clavu		metronidazole
21NP10784	21NP10784	diploma_in_pharmacy		private clinical_pharmacy	3	10	yes	1	1	2	3	2	14	56	amoxicillin_Potas_Clavu		azithromycin		cotrimoxazole				ciprofloxacin		levofloxacin		ofloxacin				amoxicillin_Potas_Clavu		cefixime		azithromycin				fluconazole		ketoconazole		doxycycline		cephalexin		amoxicillin_Potas_Clavu		metronidazole
21NP10785	21NP10785	diploma_in_pharmacy		private community_pharmacy	1	12	yes	1	1	2	3	2	14	56	cefixime		amoxicillin		amoxicillin_Potas_Clavu		azithromycin		ofloxacin		norfloxacin		ciprofloxacin		levofloxacin		cefixime		azithromycin		amoxicillin_Potas_Clavu				ketoconazole		cefadroxil		doxycycline				amoxicillin_Potas_Clavu		ciprofloxacin
21NP10786	21NP10786	bachelor_in_pharmacy		private community_pharmacy	1	12	yes	1	0	1	3	2	8	32	cefixime		amoxicillin_Potas_Clavu		azithromycin				levofloxacin		ofloxacin		norfloxacin		ciprofloxacin		amoxicillin_Potas_Clavu		cefixime		amoxicillin				cloxacillin		cefadroxil		doxycycline				amoxicillin_Potas_Clavu		cefixime
21NP10787	21NP10787	diploma_in_pharmacy		private community_pharmacy	1	12	yes	1	1	2	3	4	28	112	azithromycin		amoxicillin_Potas_Clavu		amoxicillin		cefixime		ciprofloxacin		ofloxacin		levofloxacin				cephalexin		amoxicillin_Potas_Clavu		amoxicillin		cefixime		cefpodoxime		clarithromycin		ketoconazole		doxycycline		amoxicillin_Potas_Clavu		metronidazole
21NP10788	21NP10788	diploma_in_pharmacy		private community_pharmacy	1	12	yes	1	1	2	3	5	35	140	cefixime		amikacin		amoxicillin_Potas_Clavu		azithromycin		ciprofloxacin		anti_others	flucloxacillin	nitrofurantoin		norfloxacin		cefpodoxime		amoxicillin_Potas_Clavu		azithromycin		clarithromycin		clarithromycin		fluconazole		anti_others	ampicillin and cloxacillin	doxycycline		clarithromycin		metronidazole
21NP10789	21NP10789	bachelor_in_pharmacy		private hospital_Counter	2	13	yes	1	1	2	0				azithromycin		amoxicillin_Potas_Clavu		ampicillin				ciprofloxacin		clotrimazole ointment		nitrofurantoin				ciprofloxacin		tobramycin		ofloxacin				anti_others	cefuroxime	fluconazole		itraconazole				metronidazole		tinidazole
21NP10790	21NP10790	diploma_in_pharmacy		private hospital_Counter	2	13	no	2	0	0	0				amoxicillin_Potas_Clavu		amoxicillin		cefixime		azithromycin		ciprofloxacin		levofloxacin		ofloxacin				amoxicillin_Potas_Clavu		cefixime		amoxicillin				itraconazole		cefadroxil		terbinafine		doxycycline		metronidazole		amoxicillin_Potas_Clavu
21NP10792	21NP10792	diploma_in_pharmacy		private community_pharmacy	1	12	yes	1	0	1	2	1	7	28	cefixime		amoxicillin_Potas_Clavu		azithromycin		amoxicillin		norfloxacin		levofloxacin		ciprofloxacin				amoxicillin_Potas_Clavu		cefixime		amoxicillin				fluconazole		cloxacillin		doxycycline				metronidazole		tinidazole
21NP10793	21NP10793	diploma_in_pharmacy		private hospital_Counter	2	13	yes	1	1	2	0	1	7	28	cloxacillin		amoxicillin		azithromycin				streptomycin		amoxicillin		ciprofloxacin				ofloxacin								cotrimoxazole		gentamicin		itraconazole				metronidazole
21NP10794	21NP10794	master_in_pharmacy		private hospital_Counter	2	13	yes	1	1	0	0	2	14	56	azithromycin		cloxacillin		amoxicillin				cloxacillin		nitrofurantoin						azithromycin		amoxicillin_Potas_Clavu		cloxacillin				itraconazole								metronidazole		amoxicillin
21NP10795	21NP10795	diploma_in_pharmacy		private hospital_Counter	2	13	yes	1	1	2	0	1	7	28	azithromycin		amoxicillin_Potas_Clavu		amoxicillin				clotrimazole ointment		norfloxacin						ciprofloxacin		amoxicillin		tobramycin				fluconazole		itraconazole		anti_others	clotrimazole ointment			ciprofloxacin		metronidazole
21NP10796	21NP10796	bachelor_in_pharmacy		private hospital_Counter	2	13	yes	1	1	2	0	3	21	84	amoxicillin_Potas_Clavu		anti_others	cefuroxime					cefixime		nitrofurantoin		ciprofloxacin				cefixime		ciprofloxacin		ofloxacin				anti_others	mupirocin	itraconazole		fluconazole				metronidazole		tinidazole
21NP10797	21NP10797	diploma_in_pharmacy		private hospital_Counter	2	13	yes	1	1	2	0	4	28	112	amoxicillin_Potas_Clavu		azithromycin		ceftriaxone				ciprofloxacin		anti_others	clotrimazole ointment	norfloxacin				amoxicillin_Potas_Clavu		azithromycin		ofloxacin				itraconazole		fluconazole		doxycycline				metronidazole		secnidazole
21NP10798	21NP10798	diploma_in_pharmacy		private community_pharmacy	1	12	yes	1	1	2	3	4	28	112	amoxicillin		cloxacillin		amoxicillin_Potas_Clavu				levofloxacin		cefixime		nitrofurantoin				amoxicillin		amoxicillin_Potas_Clavu		anti_others	clotrimazole ointment			anti_others	clotrimazole ointment	doxycycline		azithromycin				ofloxacin		metronidazole
21NP10799	21NP10799	edu_other	Management	private hospital_Counter	2	13	no	2	0	0	0				amoxicillin		amoxicillin_Potas_Clavu		azithromycin				cefixime		nitrofurantoin		ciprofloxacin				amoxicillin_Potas_Clavu		anti_others	clotrimazole ointment	azithromycin				anti_others	mupirocin	anti_others	clindamycin	anti_others	doxycycline			anti_others	metronidazole	amoxicillin
21NP10800	21NP10800	diploma_in_pharmacy		private hospital_Counter	2	13	no	2	0	0	0				amoxicillin		amoxicillin_Potas_Clavu		azithromycin				cefixime		nitrofurantoin		ciprofloxacin				amoxicillin_Potas_Clavu		anti_others	clotrimazole ointment	azithromycin				anti_others	mupirocin	anti_others	clindamycin	azithromycin				anti_others	metronidazole	amoxicillin
21NP10801	21NP10801	diploma_in_pharmacy		private hospital_Counter	2	13	no	2	0	0	0				azithromycin		amoxicillin		anti_others	clarithromycin			ciprofloxacin		ofloxacin		anti_others	levofloxacin			ciprofloxacin		tobramycin		ofloxacin				itraconazole		fluconazole		anti_others	voriconazole			metronidazole		tinidazole
21NP10802	21NP10802	diploma_in_pharmacy		private hospital_Counter	2	13	no	2	0	0	0				amoxicillin_Potas_Clavu		ampicillin		azithromycin				ciprofloxacin		ofloxacin		anti_others	moxifloxacin			ofloxacin		ciprofloxacin		gentamicin				azithromycin		clindamycin		doxycycline				metronidazole		ciprofloxacin
21NP10803	21NP10803	edu_other	MBA	private clinical_pharmacy	3	10	yes	1	1	2	3	30	210	840	azithromycin		cefixime		ciprofloxacin				cefixime		nitrofurantoin		ofloxacin				ciprofloxacin		ofloxacin						azithromycin		doxycycline						metronidazole		tinidazole
21NP10804	21NP10804	Bachelor in public health		private community_pharmacy	1	12	yes	1	3	2	1	4	28	112	amoxicillin_Potas_Clavu		amoxicillin		cefixime				ciprofloxacin		cefixime		nitrofurantoin				ofloxacin		anti_others	neomycin					clindamycin		anti_others	mupirocin					metronidazole		tinidazole
21NP10805	21NP10805	diploma_in_pharmacy		private community_pharmacy	1	12	yes	1	2	1	3	5	35	140	azithromycin		amoxicillin		anti_others	roxithromycin	amoxicillin_Potas_Clavu		ciprofloxacin		norfloxacin		ofloxacin		cefixime		azithromycin		amoxicillin_Potas_Clavu		cefixime		amoxicillin		ciprofloxacin		cefixime		doxycycline		anti_others	clindamycin	cefixime		ciprofloxacin
21NP10806	21NP10806	CMA		private community_pharmacy	1	12	yes	1	2	1	3	2	14	56	amoxicillin_Potas_Clavu		amoxicillin		cefixime		anti_others	ampicillin and cloxacillin	levofloxacin		cefixime		ofloxacin		nitrofurantoin		amoxicillin_Potas_Clavu		cefixime		amoxicillin				cloxacillin		ciprofloxacin		ketoconazole		itraconazole		metronidazole		norfloxacin
21NP10807	21NP10807	diploma_in_pharmacy		private community_pharmacy	1	12	no	2	0	0	0				cefixime		amoxicillin		amoxicillin_Potas_Clavu		azithromycin		norfloxacin		ciprofloxacin		ofloxacin		cefpodoxime		cefadroxil		amoxicillin_Potas_Clavu		anti_others	ampicillin			cefadroxil		anti_others	ampicillin	cloxacillin		terbinafine		metronidazole		amoxicillin_Potas_Clavu
21NP10808	21NP10808			private community_pharmacy	1	12	no	2	0	0	0				amoxicillin_Potas_Clavu		amoxicillin		azithromycin		anti_others	ampicillin	cefadroxil		ciprofloxacin		cephalexin		levofloxacin		amoxicillin_Potas_Clavu		anti_others	ampicillin	ciprofloxacin				amoxicillin_Potas_Clavu		cefadroxil		nitrofurantoin		cloxacillin		amoxicillin		cefepime
21NP10809	21NP10809	bachelor_in_pharmacy		private community_pharmacy	1	12	yes	1	2	1	3	5	35	140	amoxicillin_Potas_Clavu		amoxicillin		azithromycin		cefixime		ciprofloxacin		ofloxacin		norfloxacin				amoxicillin_Potas_Clavu		azithromycin		cefixime				cloxacillin		doxycycline		fluconazole				metronidazole		amoxicillin_Potas_Clavu
21NP10810	21NP10810	diploma_in_pharmacy		private community_pharmacy	1	12	yes	1	3	1	2	5	35	140	amoxicillin_Potas_Clavu		azithromycin		cefixime		amoxicillin		ciprofloxacin		levofloxacin		ofloxacin				amoxicillin_Potas_Clavu		amoxicillin		azithromycin				anti_others	flucloxacillin	itraconazole		doxycycline		fluconazole		metronidazole		amoxicillin_Potas_Clavu
21NP10811	21NP10811	diploma_in_pharmacy		private community_pharmacy	1	12	yes	1	1	2	3	10	70	280	cefixime		amoxicillin_Potas_Clavu		amikacin		cefadroxil		ciprofloxacin		cefixime		ofloxacin				amoxicillin_Potas_Clavu		azithromycin		ciprofloxacin				cefadroxil		cloxacillin		doxycycline				metronidazole		ampicillin
21NP10812	21NP10812	orientation_in_pharmacy		private community_pharmacy	1	12	yes	1	0	1	2	5	35	140	amoxicillin		amoxicillin_Potas_Clavu		ampicillin		cefixime		amoxicillin_Potas_Clavu		amoxicillin		ciprofloxacin		cephalexin		amoxicillin_Potas_Clavu		amoxicillin		cefixime		cefpodoxime		cloxacillin		anti_others	ampicillin and cloxacillin	cefadroxil				metronidazole		amoxicillin
21NP10813	21NP10813	diploma_in_pharmacy		private community_pharmacy	1	12	yes	1	0	1	2	3	21	84	amoxicillin_Potas_Clavu		amoxicillin		cefixime		ciprofloxacin		ciprofloxacin		ceftriaxone		ofloxacin		norfloxacin		amoxicillin_Potas_Clavu		cefixime		ciprofloxacin		ceftriaxone		fluconazole		clindamycin		doxycycline				amoxicillin_Potas_Clavu		metronidazole
21NP10814	21NP10814	diploma_in_pharmacy		private community_pharmacy	1	12	yes	1	1	2	3	2	14	56	amoxicillin_Potas_Clavu		cefixime		amoxicillin		azithromycin		ofloxacin		levofloxacin		ciprofloxacin		norfloxacin		amoxicillin_Potas_Clavu		amoxicillin		azithromycin		cefadroxil		clotrimazole		doxycycline		cephalexin				amoxicillin_Potas_Clavu		amoxicillin
21NP10815	21NP10815	orientation_in_pharmacy		private community_pharmacy	1	12	yes	1	1	2	3	2	14	56	amoxicillin_Potas_Clavu		amoxicillin		cefixime		amikacin		ciprofloxacin		cefixime		ofloxacin		anti_others	flucloxacillin	cefixime		azithromycin		clarithromycin		amoxicillin_Potas_Clavu		cefadroxil		anti_others	flucloxacillin	clindamycin		fluconazole		ciprofloxacin		amoxicillin_Potas_Clavu
21NP10816	21NP10816	orientation_in_pharmacy		private community_pharmacy	1	12	yes	1	2	1	3	2	14	56	amoxicillin_Potas_Clavu		amoxicillin		azithromycin		cefixime		norfloxacin		gatifloxacin		ciprofloxacin		levofloxacin		amoxicillin_Potas_Clavu		azithromycin		amoxicillin		cefixime		doxycycline		cefpodoxime		ciprofloxacin		ketoconazole		metronidazole		amoxicillin_Potas_Clavu
21NP10817	21NP10817	diploma_in_pharmacy		private community_pharmacy	1	12	yes	1	1	2	3	2	14	56	amoxicillin_Potas_Clavu		amoxicillin		azithromycin				ciprofloxacin		levofloxacin		norfloxacin				amoxicillin_Potas_Clavu		cefixime		azithromycin		amoxicillin		doxycycline		cefpodoxime		itraconazole		ketoconazole		cefixime		amoxicillin_Potas_Clavu
21NP10818	21NP10818	diploma_in_pharmacy		private community_pharmacy	1	12	yes	1	1	2	3	3	21	84	amikacin		amoxicillin_Potas_Clavu		cefixime		azithromycin		cefixime		ciprofloxacin		ofloxacin		cefpodoxime		azithromycin		amoxicillin		cephalexin		cefixime		cefadroxil		cloxacillin		fluconazole		clotrimazole ointment		azithromycin		ciprofloxacin
21NP10819	21NP10819	orientation_in_pharmacy		private community_pharmacy	1	12	yes	1	1	2	3	10	70	280	amoxicillin_Potas_Clavu		amoxicillin		cefixime		azithromycin		norfloxacin		levofloxacin		ofloxacin				amoxicillin_Potas_Clavu		cefixime		cefadroxil				cephalexin		cefadroxil		fluconazole		amoxicillin_Potas_Clavu		clarithromycin		amoxicillin
21NP10820	21NP10820	bachelor_in_pharmacy		private community_pharmacy	1	12	yes	1	0	1	2	5	35	140	amoxicillin_Potas_Clavu		amoxicillin		cefixime		azithromycin		ciprofloxacin		ofloxacin		norfloxacin				amoxicillin_Potas_Clavu		amoxicillin		cefixime				fluconazole		ketoconazole		clotrimazole ointment				clarithromycin		ciprofloxacin
21NP10821	21NP10821	edu_other	Management +2	private community_pharmacy	1	12	yes	1	0	1	0	0.571429	4	16	cefixime		amoxicillin_Potas_Clavu		amoxicillin		azithromycin		ciprofloxacin		ofloxacin		levofloxacin				amoxicillin_Potas_Clavu		cefixime						ciprofloxacin		clotrimazole ointment		fluconazole				metronidazole		ciprofloxacin
21NP10822	21NP10822	orientation_in_pharmacy		private community_pharmacy	1	12	yes	1	1	2	3	6	42	168	amoxicillin_Potas_Clavu		azithromycin		cefixime		amoxicillin		ciprofloxacin		norfloxacin		ofloxacin				amoxicillin_Potas_Clavu		cefixime		azithromycin				ketoconazole		fluconazole		itraconazole		clotrimazole ointment		metronidazole		secnidazole
21NP10823	21NP10823	diploma_in_pharmacy		private community_pharmacy	1	12	yes	1	1	2	3	2	14	56	amoxicillin_Potas_Clavu		azithromycin		cefixime				levofloxacin		ciprofloxacin		ofloxacin				amoxicillin_Potas_Clavu		azithromycin		cefixime				ketoconazole		fluconazole		ciprofloxacin				amoxicillin_Potas_Clavu		metronidazole
21NP10824	21NP10824	orientation_in_pharmacy		private community_pharmacy	1	12	yes	1	1	2	3	10	70	280	amoxicillin_Potas_Clavu		amoxicillin		cefixime		azithromycin		ciprofloxacin		levofloxacin		ofloxacin				amoxicillin_Potas_Clavu		azithromycin		cefixime				doxycycline		cefpodoxime		ketoconazole		fluconazole		metronidazole		ciprofloxacin
21NP10825	21NP10825	bachelor_in_pharmacy		private community_pharmacy	1	12	yes	1	1	2	3	5	35	140	cefixime		amoxicillin_Potas_Clavu		amoxicillin				ciprofloxacin		levofloxacin		ofloxacin				amoxicillin_Potas_Clavu		cefixime		azithromycin				itraconazole		fluconazole		ciprofloxacin				metronidazole		amoxicillin_Potas_Clavu
[truncated: 154 more columns]

## Sheet: coding
Education background			Irrational prescribing			Irrational prescribing (In case of others option)			Understand by AMR
						Category	Codes		Category	Codes
Category	Codes		Category	Codes		Unclear handwriting	1		Antimicrobial resistance occurs when microorganisms undergo genetic changes which cause them to become resistant to antimicrobials.	1
master in pharmacy	1		Yes	1		Spelling error	2		An antibiotic becomes resistant when it is ineffective towards a microorganism which was previously susceptible to it.	2
bachleor in pharmacy	2		No	2		Wrong dosing frequency	3		Antimicrobial resistance is a condition in which the microorganisms become resistant and antibiotic fails to show efficacy towards it which requires the use of broad-spectrum antibiotics.	3
doctor in pharmacy	3					Prescrition mistake	4		I do not know	4
diploma in pharmacy	4		Patient asking for antibiotics without prescription			Brand name prescription	5
orientation in pharmacy	5		Category	Codes		Irrationally prescription pattern	6		When was the last time you bought antibiotics for personal use
CMA	6		Yes	1					in the last month	1
Staff nurse	8					Bought antibiotics from pharmacy			in the last 6 month	2
ANM	9		Global threat			Category	Codes		in the last year	3
BPH	10		Category	Codes		Yes	1		more than a year	4
edu_other	11		Yes	1		No	2		Don't remember	5
			No	2
Noticed unfair trade practices						Bought antibiotics without prescription
Category	Codes		How serious is this issue in regard to community			Category	Codes
Yes	1		Category	Codes		Yes	1
No	2		not serious	1		No	2
			somewhat serious	2
			serious	3		Stored antibiotic at home for future use
			very serious	4		Category	Codes
			extremely serious	5		Yes	1
						No	2
			When was the last time you bought antibiotics for personal use
			In the last month	1
			In the last 6 month	2
			In the last year	3
			More than 01 year	4
			Don’t remember	5
